# Supplementary material for: Intermittent fasting for microbes: how discontinuous feeding increases functional stability in anaerobic digestion
Source: Biotechnol Biofuels. 2018 Oct 6;11:274. doi: 10.1186/s13068-018-1279-5 (PMC6173896; doi:10.1186/s13068-018-1279-5)
Supplement: Supplementary file 2 — Additional file 2. Further details on Methods and Results. ADM1 parameter values of all simulations, Petersen Matrix, detailed process performance data of all experiments, detailed results of microbial community analysis. [file 13068_2018_1279_MOESM2_ESM.xlsx]

## Sheet: Overview Additional File 2
Experimental results (abiotic parameters)
	Exp.1		Exp.2		Exp.3		Comparison all experiments
	Exp.1 Rconti,A		Exp.2 Rdisco		Exp.3 Rconti		comparison all experiments
	Exp.1 Rconti,B		Exp.2 Rconti		Exp.3 Rdisco,A
	Exp.1 Rdisco				Exp.3 Rdisco,B		Calibration gas meter
	Exp.1 details VFA profile		Exp.2 detailed VFA profile		Exp. 3 detailed VFA profile		gas meter calibration
Figures	Exp.1 Figures		Exp.2 Figures		Exp.3 Figures
Experimental results (biotic parameters)
	Exp.1		Exp.2		Exp.3		Comparison all experiments diversity and eveness
16S rRNA Sequencing
	Exp.1 16S rRNA		Exp.2 16S rRNA		Exp.3 16S rRNA		microbial diversity
							bacterial indicators
							All experiments raw data
T-RFLP							T-RFLP raw data
Simulation input parameters
	Exp.1		Exp.2		Exp.3		Simulated maize silage CSTR			Petersen Matrix
Input parameter values	ADM1 parameters Exp.1		ADM1 parameters Exp.2		ADM1 parameters Exp. 3		ADM1 parameters maize			Petersen Matrix

## Sheet: Exp.1 Rconti,A
																										5e-11	L/count
								gas composition						normalized gas composition						NH4-N	NH4-N		NH4-N			cell counting	cell counting	particulate (microbial) COD	particulate (microbial) COD	TS	TS	VS	VS	VS/TS		TS			VS			crucible empty			crucible after drying			crucible after oven
duration of experiment	time	HRTs	pressure atmosphere	temperature atmosphere	gas production	normalized gas production	pH	CH4	O2	CO2	H2	H2S	sum	CH4	O2	CO2	H2	H2S	sum	average	SEM		replicates		normalized CH4 production	average	SEM	average	SEM	average	SEM	average	SEM			replicates			replicates			replicates			replicates			replicates
d			mbar	°C	mL/d	mL/d		%	%	%	ppm	ppm	%	%	%	%	ppm	ppm	%	g/L	g/L		g/L		L/d	cells/L	cells/L	mgCOD/L	mgCOD/L	g/L	g/L	g/L	g/L			g/L			g/L			g			g			g
0	08:30:00	0	1019.2	18.4	19950		7.42	55.6543	0.113577	35.2503	0	101.564	91.0283	61.1395	0.124771	38.7245	0	111.574	100	0.686667	0.00333333	0.68	0.69	0.69						0.979667	0.00417665	0.888	0.00360555	0.906431	0.976	0.988	0.975	0.893	0.89	0.881	33.1034	29.8379	34.0001	33.201	29.9367	34.0976	33.1117	29.8477	34.0095
1	08:20:00	0.181818	1025.5	0	22020	22286.2	7.4	57.0237	0.117626	36.3002	0	25.2393	93.444	61.0244	0.125879	38.847	0	27.0101	100	#DIV/0!	#DIV/0!				13.6					0	0	#N/A	0	#N/A	0	0	0	0	0	0
2	08:30:00	0.363636	1024.6	18.3	21660	20527.4	7.42	58.8888	0.109518	37.6321	0	71.7249	96.6376	60.9378	0.113329	38.9415	0	74.2205	100	#DIV/0!	#DIV/0!				12.5089					0	0	#N/A	0	#N/A	0	0	0	0	0	0
3	09:00:00	0.545455	1021.4	19.1	21350	20115.2	7.34	58.9213	0.118234	37.4372	0	121.712	96.4889	61.0654	0.122536	38.7995	0	126.141	100	#DIV/0!	#DIV/0!				12.2834					0	0	#N/A	0	#N/A	0	0	0	0	0	0
4	09:14:00	0.727273	1018.8	20.4	21140	19778.6		59.1099	0.114471	37.6599	0	167.164	96.901	61.0003	0.118132	38.8643	0	172.51	100	#DIV/0!	#DIV/0!				12.065					0	0	#N/A	0	#N/A	0	0	0	0	0	0
5	09:08:00	0.909091	1014.1	19.4	21010	19633.2		59.5224	0.119045	37.8918	0	202.288	97.5535	61.0152	0.122031	38.8421	0	207.361	100	#DIV/0!	#DIV/0!				11.9792					0	0	#N/A	0	#N/A	0	0	0	0	0	0
6	08:50:00	1.09091	1010.4	20.9	18140	16803.3	7.43	59.5736	0.111028	37.8091	0	263.893	97.5201	61.0885	0.113851	38.7706	0	270.604	100	#DIV/0!	#DIV/0!				10.2649					0	0	#N/A	0	#N/A	0	0	0	0	0	0
7	08:00:00	1.27273	1012.4	21.6	16000	14815	7.37	55.9819	0.510044	36.9254	216.852	932.619	93.5323	59.853	0.545313	39.4788	231.847	997.109	100	0.65	0.0057735	0.66	0.65	0.64	8.86725					0.979	0.0064291	0.873333	0.0114649	0.892067	0.991	0.969	0.977	0.895	0.856	0.869	32.9574	23.513	23.9423	33.0565	23.6099	24.04	32.967	23.5243	23.9531
8	08:20:00	1.45455	1016.9	20.7	23700	22109.8	7.37	56.9387	0.184627	31.7327	1.20703	19.1049	88.8581	64.0783	0.207777	35.7117	1.35838	21.5005	100	#DIV/0!	#DIV/0!				14.1676					0	0	#N/A	0	#N/A	0	0	0	0	0	0
9	08:40:00	1.63636	1015.1	20.5	23870	22244.2	7.36	61.9903	0.0979891	34.033	0	64.3402	96.1277	64.4874	0.101936	35.4039	0	66.932	100	#DIV/0!	#DIV/0!				14.3447					0	0	#N/A	0	#N/A	0	0	0	0	0	0
10	08:10:00	1.81818	1009.3	20.4	24510	22717.8	7.3	61.4671	0.107023	34.8868	0	128.229	96.4737	63.7138	0.110935	36.162	0	132.916	100	#DIV/0!	#DIV/0!				14.4744					0	0	#N/A	0	#N/A	0	0	0	0	0	0
11	09:30:00	2	1005	19.9	26670	24656.5		61.5154	0.090574	35.1694	0	205.938	96.796	63.5516	0.0935721	36.3335	0	212.755	100	#DIV/0!	#DIV/0!				15.6696					0	0	#N/A	0	#N/A	0	0	0	0	0	0
12	09:15:00	2.18182	1007.1	19.6	26890	24937.4		61.771	0.107134	34.8639	0	242.186	96.7663	63.8353	0.110714	36.029	0	250.279	100	#DIV/0!	#DIV/0!				15.9189					0	0	#N/A	0	#N/A	0	0	0	0	0	0
13	08:40:00	2.36364	1001.3	20.5	20720	19046.2	7.5	62.5178	0.154295	33.9732	0	236.004	96.6689	64.6721	0.159612	35.1439	0	244.136	100	#DIV/0!	#DIV/0!				12.3176					0	0	#N/A	0	#N/A	0	0	0	0	0	0
14	08:20:00	2.54545	998	20.8	24950	22835.6	7.39	61.0298	0.116326	34.7593	0	51.2603	95.9106	63.632	0.121286	36.2414	0	53.4459	100	0.691667	0.0261937	0.65	0.74	0.685	14.5307					0.908667	0.00735603	0.785333	0.0031798	0.86427	0.915	0.894	0.917	0.791	0.785	0.78	29.7406	34.3767	32.4222	29.8321	34.4661	32.5139	29.753	34.3876	32.4359
15	08:39:00	2.72727	1006	20.1	27370	25311.6	7.3	56.4	0.0576256	36.3386	0	6.46983	92.7969	60.7779	0.0620986	39.1593	0	6.97203	100	#DIV/0!	#DIV/0!				15.3839					0	0	#N/A	0	#N/A	0	0	0	0	0	0
16	08:17:00	2.90909	999	20.5	19930	18277.9	7.38	58.8404	0.0572846	37.7384	0	28.4978	96.6389	60.8868	0.0592769	39.0509	0	29.4889	100	#DIV/0!	#DIV/0!				11.1289					0	0	#N/A	0	#N/A	0	0	0	0	0	0
17	08:07:00	3.09091	991.2	21.5			7.31	59.2835	0.0959247	37.1385		31.5706	96.5211	61.4203	0.0993821	38.4771	0	32.7085	100	#DIV/0!	#DIV/0!									0	0	#N/A	0	#N/A	0	0	0	0	0	0
18	09:15:00	3.27273	990.2	21.6	29339.4	26570.8		57.1272	0.0878044	37.406		34.6182	94.6245	60.3725	0.0927925	39.531	0	36.5848	100	#DIV/0!	#DIV/0!				16.0415					0	0	#N/A	0	#N/A	0	0	0	0	0	0
19	09:10:00	3.45455	998	20.2	29577.7	27126.5		58.5289	0.0878243	38.0573		121.811	96.6862	60.5349	0.0908344	39.3617	0	125.986	100	#DIV/0!	#DIV/0!				16.421					0	0	#N/A	0	#N/A	0	0	0	0	0	0
20	08:07:00	3.63636	1000.2	20.9	23444.2	21497.4	7.38	58.7799	0.1495	37.7696		164.022	96.7154	60.7762	0.154577	39.0523	0	169.592	100	#DIV/0!	#DIV/0!				13.0653					0	0	#N/A	0	#N/A	0	0	0	0	0	0
21	08:38:00	3.81818	1006.9	21.2	24758	22830.9	7.39	59.345	0.098768	37.016		40.8327	96.4639	61.5205	0.102389	38.3729	0	42.3295	100	#DIV/0!	#DIV/0!				14.0457					0.983667	0.0141931	0.892333	0.00466667	0.90715	0.958	0.986	1.007	0.883	0.897	0.897	31.4505	32.4227	34.3758	31.5463	32.5213	34.4765	31.458	32.4316	34.3868
22	08:27:00	4	1010.8	19.4	24740	23043.6	7.34	58.9847	0.114899	35.2611		0	94.3607	62.5098	0.121766	37.3684	0	0	100	#DIV/0!	#DIV/0!				14.4045					0	0	#N/A	0	#N/A	0	0	0	0	0	0
23	08:36:00	4.18182	1016.4	20.1	22521	21042.6	7.54	62.3288	0.106285	34.1663		16.3883	96.603	64.5205	0.110022	35.3677	0	16.9646	100	#DIV/0!	#DIV/0!				13.5768					0	0	#N/A	0	#N/A	0	0	0	0	0	0
24	08:27:00	4.36364	1011.1	0	23240	23190.7	7.38	62.9278	0.0901418	33.7451		76.3721	96.7707	65.0278	0.0931499	34.8712	0	78.9207	100	#DIV/0!	#DIV/0!				15.0804					0	0	#N/A	0	#N/A	0	0	0	0	0	0
25	09:13:00	4.54545	1009.7	20.8	23166	21451.3		59.6921	0.111069	33.6748		70.8788	93.4851	63.852	0.118809	36.0216	0	75.8183	100	#DIV/0!	#DIV/0!				13.6971					0	0	#N/A	0	#N/A	0	0	0	0	0	0
26	09:16:00	4.72727	1014.9	20.1	23265	21705.7		61.8284	0.106276	34.452		116.002	96.3983	64.1385	0.110247	35.7392	0	120.336	100	#DIV/0!	#DIV/0!				13.9217					0	0	#N/A	0	#N/A	0	0	0	0	0	0
27	09:39:00	4.90909	1020.1	20.9	22910	21425.5	7.42	61.7449	0.114045	34.778		142.553	96.6512	63.8843	0.117996	35.983	0	147.492	100	#DIV/0!	#DIV/0!				13.6875					0	0	#N/A	0	#N/A	0	0	0	0	0	0
28	08:24:00	5.09091	1018.3	20.8	22115	20652.6	7.41	61.6105	0.109923	34.7599		161.363	96.4965	63.8474	0.113914	36.0219	0	167.222	100	#DIV/0!	#DIV/0!				13.1861					0.957333	0.00202759	0.942	0.00737111	0.983983	0.961	0.957	0.954	0.928	0.953	0.945	42.9772	42.4331	40.6955	43.0733	42.5288	40.7909	42.9805	42.4335	40.6964
29	08:37:00	5.27273	1019.3	20.5	21971	20559.2	7.35	59.3056	0.105833	33.6653		71.4411	93.0839	63.712	0.113696	36.1666	0	76.7492	100	#DIV/0!	#DIV/0!				13.0987					0	0	#N/A	0	#N/A	0	0	0	0	0	0
30	08:17:00	5.45455	1015.5	20.5	22168	20666.2	7.29	61.5157	0.110486	33.7748		82.3876	95.4092	64.4756	0.115802	35.3999	0	86.3518	100	#DIV/0!	#DIV/0!				13.3247					0	0	#N/A	0	#N/A	0	0	0	0	0	0
31	08:27:00	5.63636	1006.7	21.3	18550	17096.9	7.36	62.2547	0.119437	32.7673		92.1333	95.1507	65.4275	0.125524	34.4373	0	96.8289	100	#DIV/0!	#DIV/0!				11.1861					0	0	#N/A	0	#N/A	0	0	0	0	0	0
32	09:15:00	5.81818	1010.1	20.4	17946	16646.9		62.5732	0.123266	33.1006		144.031	95.8115	65.3087	0.128655	34.5476	0	150.328	100	#DIV/0!	#DIV/0!				10.8719					0	0	#N/A	0	#N/A	0	0	0	0	0	0
33	08:58:00	6	1007.2	20.8	18288	16892.5		62.6044	0.123812	33.3682		133.598	96.1098	65.1384	0.128824	34.7188	0	139.006	100	#DIV/0!	#DIV/0!				11.0035					0	0	#N/A	0	#N/A	0	0	0	0	0	0
34	08:17:00	6.18182	1002.6	21.5	18764	17212	7.29	62.2831	0.124646	33.645		218.383	96.0746	64.8279	0.129739	35.0197	0	227.306	100	#DIV/0!	#DIV/0!				11.1582					0	0	#N/A	0	#N/A	0	0	0	0	0	0
35	08:17:00	6.36364	992.7	21.9	22869	20742.2	7.32	61.8463	0.0914176	33.9576		267.891	95.9221	64.4755	0.095304	35.4012	0	279.28	100	#DIV/0!	#DIV/0!				13.3736					40.869	39.8543	0.877	0.0101489	0.0214588	4.138	120.498	-2.029	0.857	0.89	0.884	28.8861	21.0164	29.7561	29.2999	33.0662	29.5532	29.2142	32.9772	29.4648
36	08:17:00	6.54545	987.7	22.2	25278	22788.5	7.32	59.865	0.117468	34.8552		21.5763	94.8398	63.1222	0.123859	36.7516	0	22.7503	100	#DIV/0!	#DIV/0!				14.3846					0	0	#N/A	0	#N/A	0	0	0	0	0	0
37	08:59:00	6.72727	985.4	21.7	22935	20663.1	7.39	60.4284	0.114263	34.1669		0.366856	94.7096	63.8039	0.120646	36.0754	0	0.387348	100	#DIV/0!	#DIV/0!				13.1838					0	0	#N/A	0	#N/A	0	0	0	0	0	0
38	08:02:00	6.90909	985.6	21.4	23363	21074.4	7.43	62.1231	0.113288	33.7309		116.291	95.9789	64.7258	0.118034	35.1441	0	121.163	100	#DIV/0!	#DIV/0!				13.6406					0	0	#N/A	0	#N/A	0	0	0	0	0	0
39	09:25:00	7.09091	1006	21.5	22910	21086.3		62.5795	0.115884	33.5785		298.691	96.3038	64.9814	0.120332	34.8673	0	310.155	100	#DIV/0!	#DIV/0!				13.7022					0	0	#N/A	0	#N/A	0	0	0	0	0	0
40	09:22:00	7.27273	997.1	21	23052	21065.1		62.5028	0.116614	33.726		421.885	96.3876	64.8453	0.120984	34.99	0	437.696	100	#DIV/0!	#DIV/0!				13.6597					0	0	#N/A	0	#N/A	0	0	0	0	0	0
41	09:34:00	7.45455	992.6	22	22368	20278.8	7.51	62.492	0.109115	33.2781		475.63	95.9268	65.1455	0.113748	34.6911	0	495.826	100	#DIV/0!	#DIV/0!				13.2108					0	0	#N/A	0	#N/A	0	0	0	0	0	0
42	07:15:00	7.63636	980.2	22.8	20270	18098.2	7.49	61.8294	0.127454	33.8842		437.652	95.8848	64.483	0.132924	35.3384	0	456.435	100	#DIV/0!	#DIV/0!				11.6702	401500000000	1.26772e+10			0	0	#N/A	0	#N/A	0	0	0	0	0	0
43	08:37:00	7.81818	984.7	22.2	20435	18366.5	7.52	60.358	0.122424	34.1481		280.118	94.6565	63.7653	0.129335	36.0758	0	295.931	100	#DIV/0!	#DIV/0!				11.7114					0	0	#N/A	0	#N/A	0	0	0	0	0	0
44	08:27:00	8	985	23	21021	18847.9	7.45	60.9949	0.121677	34.6609		307.145	95.8082	63.6636	0.127001	36.1774	0	320.583	100	#DIV/0!	#DIV/0!				11.9992					0	0	#N/A	0	#N/A	0	0	0	0	0	0
45	08:17:00	8.18182	999.5	22.9	21759	19803.5		61.5266	0.116689	32.759	0	213.279	94.4236	65.1602	0.12358	34.6937	0	225.875	100	#DIV/0!	#DIV/0!				12.904					0	0	#N/A	0	#N/A	0	0	0	0	0	0
46	09:24:00	8.36364	995.1	23.3	22640	20486.9		61.5954	0.127014	32.1301	0	136.359	93.8661	65.6205	0.135314	34.2297	0	145.27	100	#DIV/0!	#DIV/0!				13.4436					0	0	#N/A	0	#N/A	0	0	0	0	0	0
47	09:52:00	8.54545	1000	0	22554	22259.1		63.0495	0.113934	32.9231	0	234.949	96.11	65.6014	0.118545	34.2556	0	244.458	100	#DIV/0!	#DIV/0!				14.6023					0	0	#N/A	0	#N/A	0	0	0	0	0	0
48	08:20:00	8.72727	983	0	16327	15839.6	7.53	62.9971	0.113877	33.1518	0	305.474	96.2933	65.4221	0.118261	34.4279	0	317.233	100	#DIV/0!	#DIV/0!				10.3626					0	0	#N/A	0	#N/A	0	0	0	0	0	0
49	08:29:00	8.90909	992.7	22.8	28797	26039.4	7.49	56.7874	0.133786	32.0755	0	45.9705	89.0013	63.8051	0.150319	36.0394	0	51.6515	100	#DIV/0!	#DIV/0!				16.6145	4.76e+11	1.46445e+10	1020	14.4222	0.985333	0.01424	0.877	0.0101489	0.890054	0.957	1.002	0.997	0.857	0.89	0.884	29.2042	32.966	29.4535	29.2999	33.0662	29.5532	29.2142	32.9772	29.4648
50	08:35:00	9.09091	1005.8	22.9	22108	20247.9	7.46	59.7232	0.111848	33.1095	0	33.043	92.9479	64.2545	0.120334	35.6216	0	35.55	100	#DIV/0!	#DIV/0!				13.0102					0	0	#N/A	0	#N/A	0	0	0	0	0	0
51	08:23:00	9.27273	1001.9	23.3	22888	20852.8	7.33	62.0816	0.112145	33.4708	0	95.121	95.6741	64.8886	0.117216	34.9842	0	99.4219	100	#DIV/0!	#DIV/0!				13.5311					0	0	#N/A	0	#N/A	0	0	0	0	0	0
52	07:46:00	9.45455	1007	22.8	23422	21484.2	7.36	62.7195	0.111286	33.0627	0	184.269	95.9119	65.3928	0.116029	34.4719	0	192.123	100	#DIV/0!	#DIV/0!				14.0491					0	0	#N/A	0	#N/A	0	0	0	0	0	0
53	10:15:00	9.63636	1009	21.8	22409	20665.7		63.3902	0.119317	32.5782	0	249.171	96.1126	65.9541	0.124143	33.8959	0	259.249	100	#DIV/0!	#DIV/0!				13.6299					0	0	#N/A	0	#N/A	0	0	0	0	0	0
54	10:08:00	9.81818	1009.8	21.7	22344	20629.1		63.427	0.103099	32.8595	0	284.819	96.4181	65.7833	0.106929	34.0802	0	295.4	100	#DIV/0!	#DIV/0!				13.5705					0	0	#N/A	0	#N/A	0	0	0	0	0	0
55	09:35:00	10	1009.4	22.9	22317	20512.5		63.145	0.106852	32.9977	0	302.833	96.2798	65.5849	0.110981	34.2727	0	314.534	100	#DIV/0!	#DIV/0!				13.4531					0	0	#N/A	0	#N/A	0	0	0	0	0	0
56	08:51:00	10.1818	1013.8	22.2	22138	20485.1	7.4	63.2157	0.106531	32.8514	0	315.557	96.2052	65.7092	0.110733	34.1472	0	328.004	100	#DIV/0!	#DIV/0!				13.4606			928	4	0.870333	0.00841295	0.803667	0.0024037	0.923401	0.864	0.86	0.887	0.805	0.799	0.807	28.6408	32.9628	29.4523	28.7272	33.0488	29.541	28.6467	32.9689	29.4603
57	08:45:00	10.3636	1013	23	22481	20729.9	7.42	62.417	0.114831	32.171	0	129.706	94.7158	65.8992	0.121237	33.9658	0	136.942	100	#DIV/0!	#DIV/0!				13.6609					0	0	#N/A	0	#N/A	0	0	0	0	0	0
58	08:04:00	10.5455	1008.8	22.8	22068	20278.4	7.39	62.5397	0.107091	32.7754	0	215.98	95.4438	65.5252	0.112203	34.34	0	226.29	100	#DIV/0!	#DIV/0!				13.2875					0	0	#N/A	0	#N/A	0	0	0	0	0	0
59	08:06:00	10.7273	995.3	23	22066	19991.7	7.37	62.4467	0.133504	32.6142	0	245.061	95.2189	65.5822	0.140207	34.2518	0	257.366	100	#DIV/0!	#DIV/0!				13.111					0	0	#N/A	0	#N/A	0	0	0	0	0	0
60	08:00:00	10.9091	994.8	23.6	22381	20226		63.0307	0.108975	32.937	0	246.845	96.1014	65.5877	0.113396	34.2732	0	256.859	100	#DIV/0!	#DIV/0!				13.2657					0	0	#N/A	0	#N/A	0	0	0	0	0	0
61	09:22:00	11.0909	992.8	20.9	22434	20418.9		63.4093	0.100394	32.7163	0	273.315	96.2533	65.8775	0.104302	33.9898	0	283.954	100	#DIV/0!	#DIV/0!				13.4515					0	0	#N/A	0	#N/A	0	0	0	0	0	0
62	08:47:00	11.2727	991.8	23.1	24040	21696.3	7.42	63.0631	0.100347	32.8007	0	328.672	95.997	65.6928	0.104531	34.1685	0	342.377	100	#DIV/0!	#DIV/0!				14.2529					0	0	#N/A	0	#N/A	0	0	0	0	0	0
63	09:52:00	11.4545	991.1	23.8	24460	22007.7	7.42	62.6026	0.0917872	33.2531	0	393.818	95.9869	65.22	0.0956247	34.6434	0	410.283	100	#DIV/0!	#DIV/0!				14.3534					0.863	0.0112398	0.784333	0.00425572	0.908845	0.885	0.848	0.856	0.79	0.776	0.787	28.888	28.0445	29.0329	28.9765	28.1293	29.1185	28.8975	28.0517	29.0398
64	07:55:00	11.6364	999.9	22.3	23060	21038.6	7.39	61.6597	0.11207	32.8036	0	277.539	94.6031	65.1772	0.118463	34.675	0	293.372	100	#DIV/0!	#DIV/0!				13.7124					0	0	#N/A	0	#N/A	0	0	0	0	0	0
65	08:08:00	11.8182	1001	22.5	22640	20664.1	7.38	61.3542	0.149375	32.8744	0	243.277	94.4023	64.9923	0.158232	34.8237	0	257.702	100	#DIV/0!	#DIV/0!				13.4301					0	0	#N/A	0	#N/A	0	0	0	0	0	0
66	08:21:00	12	1012.2	21.9	22710	21002.6	7.358	62.1988	0.110627	33.3941	0	261.456	95.7297	64.9734	0.115562	34.8838	0	273.119	100	#DIV/0!	#DIV/0!				13.6461					0	0	#N/A	0	#N/A	0	0	0	0	0	0
67	09:23:00	12.1818	1014	22.2	23260	21527.6	7.42	62.5275	0.118993	33.4588	0	266.938	96.132	65.0434	0.123781	34.8051	0	277.679	100	#DIV/0!	#DIV/0!				14.0023					0	0	#N/A	0	#N/A	0	0	0	0	0	0
68	09:10:00	12.3636	1008.2	21.5	22750	20984.9	7.38	62.3237	0.115006	33.7477	0	304.118	96.2168	64.7742	0.119528	35.0746	0	316.076	100	#DIV/0!	#DIV/0!				13.5928					0	0	#N/A	0	#N/A	0	0	0	0	0	0
69	08:44:00	12.5455	1010.6	23.9	22200	20360.4	7.35	62.3544	0.0985671	33.6988	0	327.484	96.1845	64.8279	0.102477	35.0356	0	340.475	100	#DIV/0!	#DIV/0!				13.1992					0	0	#N/A	0	#N/A	0	0	0	0	0	0
70	08:00:00	12.7273	1005.5	24.3	22830	20804.6	7.43	62.0667	0.0990151	33.5737	0	288.547	95.7683	64.8093	0.10339	35.0572	0	301.297	100	#DIV/0!	#DIV/0!				13.4833					0.840333	0.00433333	0.745333	0.00296273	0.88695	0.849	0.836	0.836	0.751	0.741	0.744	22.3988	22.5201	28.0437	22.4837	22.6037	28.1273	22.4086	22.5296	28.0529
71	09:03:00	12.9091	1005.2	25.1	23580	21424	7.36	62.2431	0.115694	32.8296	0	218.449	95.2102	65.3744	0.121514	34.4812	0	229.439	100	#DIV/0!	#DIV/0!				14.0058					0	0	#N/A	0	#N/A	0	0	0	0	0	0
72	08:02:00	13.0909	1009.4	24.1	23170	21210.6	7.38	62.296	0.107043	33.0857	0	271.909	95.5159	65.2205	0.112068	34.6389	0	284.674	100	#DIV/0!	#DIV/0!				13.8336					0	0	#N/A	0	#N/A	0	0	0	0	0	0
73	10:18:00	13.2727	1001.9	25	22980	20817.3	7.44	61.7667	0.09051	33.9241	0	263.784	95.8077	64.4695	0.0944705	35.4085	0	275.327	100	#DIV/0!	#DIV/0!				13.4208					0	0	#N/A	0	#N/A	0	0	0	0	0	0
74	10:48:00	13.4545	995.1	24.2	23730	21408.2		61.9743	0.111939	33.3943	0	273.636	95.5079	64.8892	0.117204	34.965	0	286.506	100	#DIV/0!	#DIV/0!				13.8916					0	0	#N/A	0	#N/A	0	0	0	0	0	0
75	09:21:00	13.6364	1000.5	23.5	23740	21584.3		61.9976	0.115275	33.541	0	276.03	95.6815	64.7958	0.120478	35.0549	0	288.488	100	#DIV/0!	#DIV/0!				13.9857					0	0	#N/A	0	#N/A	0	0	0	0	0	0
76	10:05:00	13.8182	1008.9	24.9	22060	20130.2	7.35	61.6133	0.119481	33.9874	0	160.666	95.7362	64.3573	0.124802	35.5011	0	167.821	100	#DIV/0!	#DIV/0!				12.9553					0	0	#N/A	0	#N/A	0	0	0	0	0	0
77	08:27:00	14	1008.4	23.5	20990	19234.7		60.4079	0.115607	34.9796	0	57.6924	95.5089	63.2485	0.121043	36.6244	0	60.4053	100	#DIV/0!	#DIV/0!				12.1657					0.902333	0.00120185	0.810667	0.0024037	0.898412	0.904	0.903	0.9	0.812	0.814	0.806	21.0162	35.5363	29.3073	21.1066	35.6266	29.3973	21.0254	35.5452	29.3167
78	10:06:00	14.1818	1005.2	24.1	22170	20210.7	7.27	61.2163	0.103147	34.7284	0	131.204	96.061	63.7265	0.107377	36.1525	0	136.584	100	#DIV/0!	#DIV/0!				12.8796					0	0	#N/A	0	#N/A	0	0	0	0	0	0
79	08:31:00	14.3636	1005.6	22.9	22960	21024.1		59.3331	0.132502	36.1322	0	8.23245	95.5986	62.0648	0.138602	37.7957	0	8.61147	100	#DIV/0!	#DIV/0!				13.0485					0	0	#N/A	0	#N/A	0	0	0	0	0	0
80	10:14:00	14.5455	1003.8	22.9	22890	20922.4		60.0249	0.123834	35.291	0	2.04831	95.4399	62.8929	0.129751	36.9772	0	2.14618	100	#DIV/0!	#DIV/0!				13.1587					0	0	#N/A	0	#N/A	0	0	0	0	0	0
[truncated: 91 more columns]

## Sheet: Exp.1 Rconti,B
																										5e-11	L/count
								gas composition						normalized gas composition						NH4-N	NH4-N		NH4-N			cell counting	cell counting	particulate (microbial) COD	particulate (microbial) COD	TS	TS	VS	VS	VS/TS		TS			VS			crucible empty			crucible after drying			crucible after oven
duration of experiment	time	HRTs	pressure atmosphere	temperature atmosphere	gas production	normalized gas production	pH	CH4	O2	CO2	H2	H2S	sum	CH4	O2	CO2	H2	H2S	sum	average	SEM		replicates		normalized CH4 production	average	SEM	average	SEM	average	SEM	average	SEM			replicates			replicates			replicates			replicates			replicates
d			mbar	°C	mL/d	mL/d		%	%	%	ppm	ppm	%	%	%	%	ppm	ppm	%	g/L	g/L		g/L		L/d	cells/L	cells/L	mgCOD/L	mgCOD/L	g/L	g/L	g/L	g/L			g/L			g/L			g			g			g
0	08:30:00	0	1019.2	18.4	18250		7.37	58.9986	0	36.8281	14.4756	394.283	95.8676	61.5418	0	38.4156	15.0996	411.279	100	0.705	0	0.705	0.705	0.705						1.018	0.01253	0.903	0.0108167	0.887033	1.043	1.004	1.007	0.924	0.888	0.897	32.9568	29.458	31.4585	33.0611	29.5584	31.5592	32.9687	29.4696	31.4695
1	08:20:00	0.181818	1025.5	0	20610	21386.9	7.3	58.5603	0	38.9806	11.7567	354.411	97.5775	60.0141	0	39.9483	12.0486	363.21	100	#DIV/0!	#DIV/0!				12.8352					0	0	#N/A	0	#N/A	0	0	0	0	0	0
2	08:30:00	0.363636	1024.6	18.3	22150	21522.8	7.36	59.2927	0	38.6311	12.6651	373.174	97.9624	60.526	0	39.4346	12.9285	380.936	100	#DIV/0!	#DIV/0!				13.0269					0	0	#N/A	0	#N/A	0	0	0	0	0	0
3	09:00:00	0.545455	1021.4	19.1	22620	21850.9	7.31	58.8746	0	38.091	10.2593	371.868	97.0038	60.6931	0	39.2675	10.5762	383.354	100	#DIV/0!	#DIV/0!				13.262					0	0	#N/A	0	#N/A	0	0	0	0	0	0
4	09:14:00	0.727273	1018.8	20.4	22490	21574.1		59.2021	0	38.2571	12.0762	380.643	97.4985	60.7211	0	39.2387	12.386	390.409	100	#DIV/0!	#DIV/0!				13.1					0	0	#N/A	0	#N/A	0	0	0	0	0	0
5	09:08:00	0.909091	1014.1	19.4	22440	21500		59.6551	0	38.4447	10.8734	392.71	98.1402	60.7856	0	39.1733	11.0795	400.152	100	#DIV/0!	#DIV/0!				13.0689					0	0	#N/A	0	#N/A	0	0	0	0	0	0
6	08:50:00	1.09091	1010.4	20.9	21160	20096.6	7.44	59.5575	0	38.3466	10.5744	418.283	97.947	60.8059	0	39.1504	10.796	427.05	100	#DIV/0!	#DIV/0!				12.2199					0	0	#N/A	0	#N/A	0	0	0	0	0	0
7	08:00:00	1.27273	1012.4	21.6	20600	19556.9	7.39	59.8315	0	37.5864	17.2186	342.226	97.4538	61.3947	0	38.5684	17.6685	351.167	100	0.713333	0.0101379	0.695	0.73	0.715	12.0069					1.09367	0.00845248	0.926	0.0140119	0.846693	1.107	1.078	1.096	0.953	0.919	0.906	29.4551	32.9566	28.0441	29.5658	33.0644	28.1537	29.4705	32.9725	28.0631
8	08:20:00	1.45455	1016.9	20.7	21930	20976.2	7.33	58.9469	0.0199774	37.1552	9.66022	241.874	96.1472	61.309	0.0207779	38.6441	10.0473	251.566	100	#DIV/0!	#DIV/0!				12.8603					0	0	#N/A	0	#N/A	0	0	0	0	0	0
9	08:40:00	1.63636	1015.1	20.5	23120	22090.3	7.35	59.1251	0	37.6718	9.66195	185.057	96.8164	61.0693	0	38.9106	9.97967	191.142	100	#DIV/0!	#DIV/0!				13.4904					0	0	#N/A	0	#N/A	0	0	0	0	0	0
10	08:10:00	1.81818	1009.3	20.4	23060	21914.6	7.31	59.3656	0	37.9925	10.2754	283.349	97.3875	60.9582	0	39.0117	10.5511	290.95	100	#DIV/0!	#DIV/0!				13.3587					0	0	#N/A	0	#N/A	0	0	0	0	0	0
11	09:30:00	2	1005	19.9	23340	22123.9		58.9949	0	38.68	10.2803	359.409	97.7119	60.3764	0	39.5858	10.521	367.825	100	#DIV/0!	#DIV/0!				13.3576					0	0	#N/A	0	#N/A	0	0	0	0	0	0
12	09:15:00	2.18182	1007.1	19.6	23430	22278.4		58.8927	0	38.7626	9.06954	411.591	97.6974	60.2807	0	39.6762	9.2833	421.292	100	#DIV/0!	#DIV/0!				13.4296					0	0	#N/A	0	#N/A	0	0	0	0	0	0
13	08:40:00	2.36364	1001.3	20.5	23550	22195.3	7.31	58.9128	0	38.5698	9.37916	447.479	97.5283	60.4059	0	39.5473	9.61686	458.82	100	#DIV/0!	#DIV/0!				13.4073					0	0	#N/A	0	#N/A	0	0	0	0	0	0
14	08:20:00	2.54545	998	20.8	24020	22540.6	7.36	59.0713	0	38.0224	6.96208	261.893	97.1206	60.8226	0	39.1497	7.16849	269.658	100	0.668333	0.00166667	0.67	0.665	0.67	13.7098					1.066	0.00802081	0.912667	0.0106823	0.85616	1.057	1.059	1.082	0.901	0.903	0.934	25.1212	34.6254	28.9469	25.2269	34.7313	29.0551	25.1368	34.641	28.9617
15	08:39:00	2.72727	1006	20.1	23160	21960.1	7.29	58.7129	0	36.942	13.6041	234.396	95.6797	61.364	0	38.6101	14.2184	244.98	100	#DIV/0!	#DIV/0!				13.4756					0	0	#N/A	0	#N/A	0	0	0	0	0	0
16	08:17:00	2.90909	999	20.5	16320	15345.9	7.31	58.6833	0.0153574	37.1919		235.472	95.9141	61.1832	0.0160116	38.7763		245.503	100	#DIV/0!	#DIV/0!				9.38908					0	0	#N/A	0	#N/A	0	0	0	0	0	0
17	08:07:00	3.09091	991.2	21.5			7.28	59.6757	0	37.4641		247.119	97.1645	61.4172	0	38.5574		254.331	100	#DIV/0!	#DIV/0!									0	0	#N/A	0	#N/A	0	0	0	0	0	0
18	09:15:00	3.27273	990.2	21.6	23316.3	21650.3		58.8251	0	38.1941		299.135	97.0491	60.6137	0	39.3554		308.231	100	#DIV/0!	#DIV/0!				13.1231					0	0	#N/A	0	#N/A	0	0	0	0	0	0
19	09:10:00	3.45455	998	20.2	23487.2	22085.7		58.8576	0	38.2886		355.546	97.1818	60.5645	0	39.399		365.857	100	#DIV/0!	#DIV/0!				13.3761					0	0	#N/A	0	#N/A	0	0	0	0	0	0
20	08:07:00	3.63636	1000.2	20.9	22769.5	21406.9	7.26	58.9519	0	38.2744		377.706	97.2641	60.6102	0	39.351		388.33	100	#DIV/0!	#DIV/0!				12.9748					0	0	#N/A	0	#N/A	0	0	0	0	0	0
21	08:38:00	3.81818	1006.9	21.2	22472.3	21247.4	7.39	59.7966	0	37.5623		297.187	97.3886	61.4	0	38.5695		305.156	100	#DIV/0!	#DIV/0!				13.0459					1.02033	0.00983757	0.884667	0.00392994	0.867037	1.038	1.019	1.004	0.89	0.887	0.877	29.3105	29.7451	29.0354	29.4143	29.847	29.1358	29.3253	29.7583	29.0481
22	08:27:00	4	1010.8	19.4	22042	21050	7.23	57.8605	0.0409952	37.7508		27.7192	95.6551	60.4887	0.0428573	39.4656		28.9783	100	#DIV/0!	#DIV/0!				12.7329					0	0	#N/A	0	#N/A	0	0	0	0	0	0
23	08:36:00	4.18182	1016.4	20.1	23916	22911.4	7.37	57.8611	0	39.3657		56.906	97.2325	59.508	0	40.4862		58.5257	100	#DIV/0!	#DIV/0!				13.6341					0	0	#N/A	0	#N/A	0	0	0	0	0	0
24	08:27:00	4.36364	1011.1	0	22840	23368.2	7.27	59.5246	0	38.2969		196.528	97.8412	60.838	0	39.1419		200.864	100	#DIV/0!	#DIV/0!				14.2167					0	0	#N/A	0	#N/A	0	0	0	0	0	0
25	09:13:00	4.54545	1009.7	20.8	19150	18181.2		60.0572	0	37.3848		186.214	97.4606	61.622	0	38.3589		191.066	100	#DIV/0!	#DIV/0!				11.2036					0	0	#N/A	0	#N/A	0	0	0	0	0	0
26	09:16:00	4.72727	1014.9	20.1	19191	18357.7		60.7245	0	36.4899		193.522	97.2338	62.4521	0	37.528		199.028	100	#DIV/0!	#DIV/0!				11.4648					0	0	#N/A	0	#N/A	0	0	0	0	0	0
27	09:39:00	4.90909	1020.1	20.9	19438	18638.4	7.34	61.7584	0	35.1748		214.329	96.9546	63.6982	0	36.2796		221.061	100	#DIV/0!	#DIV/0!				11.8723					0	0	#N/A	0	#N/A	0	0	0	0	0	0
28	08:24:00	5.09091	1018.3	20.8	19660	18824.4	7.31	62.8387	0	34.0601		227.285	96.9215	64.8346	0	35.1419		234.504	100	#DIV/0!	#DIV/0!				12.2047					0.892	0.00264575	0.851	0.00351188	0.954036	0.896	0.887	0.893	0.855	0.854	0.844	30.3796	28.6427	29.4544	30.4692	28.7314	29.5437	30.3837	28.646	29.4593
29	08:37:00	5.27273	1019.3	20.5	18369	17623.5	7.2	60.7458	0.0151083	35.4312		199.257	96.212	63.1374	0.0157031	36.8262		207.102	100	#DIV/0!	#DIV/0!				11.127					0	0	#N/A	0	#N/A	0	0	0	0	0	0
30	08:17:00	5.45455	1015.5	20.5	22741	21736.8	7.16	58.1216	0.0365531	37.9256		49.7843	96.0887	60.4874	0.038041	39.4694		51.8108	100	#DIV/0!	#DIV/0!				13.148					0	0	#N/A	0	#N/A	0	0	0	0	0	0
31	08:27:00	5.63636	1006.7	21.3	22621	21376.5	7.29	61.1213	0	35.6637		112.974	96.7963	63.1443	0	36.8441		116.713	100	#DIV/0!	#DIV/0!				13.498					0	0	#N/A	0	#N/A	0	0	0	0	0	0
32	09:15:00	5.81818	1010.1	20.4	20521	19517.1		60.4415	0.007614	36.729		219.169	97.2	62.1826	0.00783333	37.787		225.482	100	#DIV/0!	#DIV/0!				12.1363					0	0	#N/A	0	#N/A	0	0	0	0	0	0
33	08:58:00	6	1007.2	20.8	20512	19426.1		59.4294	0	37.7523		247.656	97.2065	61.1373	0	38.8372		254.773	100	#DIV/0!	#DIV/0!				11.8766					0	0	#N/A	0	#N/A	0	0	0	0	0	0
34	08:17:00	6.18182	1002.6	21.5	20506	19285.8	7.23	59.0151	0	38.129		342.574	97.1784	60.7286	0	39.2361		352.521	100	#DIV/0!	#DIV/0!				11.712					0	0	#N/A	0	#N/A	0	0	0	0	0	0
35	08:17:00	6.36364	992.7	21.9	23845	22174.6	7.21	56.8098	0.00774835	39.58		140.953	96.4116	58.9242	0.00803674	41.0531		146.199	100	#DIV/0!	#DIV/0!				13.0662					0.936667	0.0204641	0.813	0.00305505	0.867972	0.896	0.961	0.953	0.807	0.817	0.815	33.8105	29.1818	31.8406	33.9001	29.2779	31.9359	33.8194	29.1962	31.8544
36	08:17:00	6.54545	987.7	22.2	25283	23369.7	7.25	57.6266	0	38.73		81.1713	96.3647	59.8005	0	40.1911		84.2334	100	#DIV/0!	#DIV/0!				13.9752					0	0	#N/A	0	#N/A	0	0	0	0	0	0
37	08:59:00	6.72727	985.4	21.7	21215	19597	7.25	59.2045	0	36.9296		73.7561	96.1415	61.5806	0	38.4117		76.7162	100	#DIV/0!	#DIV/0!				12.068					0	0	#N/A	0	#N/A	0	0	0	0	0	0
38	08:02:00	6.90909	985.6	21.4	17444	16133.3	7.18	55.2394	0.372053	38.1061		3.5065	93.7179	58.9422	0.396992	40.6604		3.74155	100	#DIV/0!	#DIV/0!				9.50932					0	0	#N/A	0	#N/A	0	0	0	0	0	0
39	09:25:00	7.09091	1006	21.5	17240	16269.1		54.7071	0.0321284	41.6866		51.2081	96.4309	56.7319	0.0333175	43.2295		53.1034	100	#DIV/0!	#DIV/0!				9.22979					0	0	#N/A	0	#N/A	0	0	0	0	0	0
40	09:22:00	7.27273	997.1	21	21425	20073.6		53.337	0.0287572	43.1053		51.492	96.4762	55.2851	0.0298076	44.6797		53.3727	100	#DIV/0!	#DIV/0!				11.0977					0	0	#N/A	0	#N/A	0	0	0	0	0	0
41	09:34:00	7.45455	992.6	22	25172	23398.3	7.05	56.2146	0	40.7355		174.611	96.9676	57.9726	0	42.0094		180.072	100	#DIV/0!	#DIV/0!				13.5646					0	0	#N/A	0	#N/A	0	0	0	0	0	0
42	07:15:00	7.63636	980.2	22.8	25393	23245.9	7.23	60.7096	0	35.881		171.427	96.6077	62.8413	0	37.1409		177.446	100	#DIV/0!	#DIV/0!				14.608		1.01095e+10			0	0	#N/A	0	#N/A	0	0	0	0	0	0
43	08:37:00	7.81818	984.7	22.2	25075	23107	7.36	61.4783	0	35.1363		153.342	96.6299	63.6224	0	36.3617		158.69	100	#DIV/0!	#DIV/0!				14.7012					0	0	#N/A	0	#N/A	0	0	0	0	0	0
44	08:27:00	8	985	23	24425	22454	7.34	60.6307	0	35.8222		62.6537	96.4592	62.8563	0	37.1372		64.9536	100	#DIV/0!	#DIV/0!				14.1138					0	0	#N/A	0	#N/A	0	0	0	0	0	0
45	08:17:00	8.18182	999.5	22.9	23504	21932.8	7.53	60.0153	0	37.0081		145.581	97.038	61.8472	0	38.1378		150.025	100	#DIV/0!	#DIV/0!				13.5649					0	0	#N/A	0	#N/A	0	0	0	0	0	0
46	09:24:00	8.36364	995.1	23.3	24405	22642.8		59.7162	0	37.2419	0	249.427	96.983	61.5739	0	38.4004	0	257.186	100	#DIV/0!	#DIV/0!				13.942					0	0	#N/A	0	#N/A	0	0	0	0	0	0
47	09:52:00	8.54545	1000	0	24241	24529.3		59.969	0	36.9339	0	311.609	96.9341	61.8658	0	38.1021	0	321.465	100	#DIV/0!	#DIV/0!				15.1752					0	0	#N/A	0	#N/A	0	0	0	0	0	0
48	08:20:00	8.72727	983	0	17546	17452.8	7.4	60.1881	0	36.7325	0	348.009	96.9554	62.0781	0	37.886	0	358.937	100	#DIV/0!	#DIV/0!				10.8344					0	0	#N/A	0	#N/A	0	0	0	0	0	0
49	08:29:00	8.90909	992.7	22.8	31091	28825	7.38	59.0546	0	37.959	0	366.426	97.0502	60.8495	0	39.1127	0	377.563	100	#DIV/0!	#DIV/0!				17.5399	411500000000	1.26062e+10	1005.33	24.6937	1.04	0.0349619	0.883667	0.0024037	0.849679	1.106	1.027	0.987	0.887	0.885	0.879	27.2307	25.1173	30.3769	27.3413	25.22	30.4756	27.2526	25.1315	30.3877
50	08:35:00	9.09091	1005.8	22.9	24447	22956.6	7.38	57.1264	0	38.3764	0	329.684	95.5358	59.7958	0	40.1697	0	345.09	100	#DIV/0!	#DIV/0!				13.7271					0	0	#N/A	0	#N/A	0	0	0	0	0	0
51	08:23:00	9.27273	1001.9	23.3	24818	23183.3	7.36	57.9344	0	38.7509	0	346.481	96.7199	59.8991	0	40.0651	0	358.231	100	#DIV/0!	#DIV/0!				13.8866					0	0	#N/A	0	#N/A	0	0	0	0	0	0
52	07:46:00	9.45455	1007	22.8	24793	23317.2	7.21	58.8685	0	37.8211	0	340.118	96.7236	60.8626	0	39.1022	0	351.639	100	#DIV/0!	#DIV/0!				14.1914					0	0	#N/A	0	#N/A	0	0	0	0	0	0
53	10:15:00	9.63636	1009	21.8	24866	23511.7	7.28	59.2709	0	37.1833	0	122.949	96.4665	61.442	0	38.5453	0	127.453	100	#DIV/0!	#DIV/0!				14.4461					0	0	#N/A	0	#N/A	0	0	0	0	0	0
54	10:08:00	9.81818	1009.8	21.7	24973	23639.6		59.6915	0	37.3403	0	143.449	97.0461	61.5084	0	38.4769	0	147.815	100	#DIV/0!	#DIV/0!				14.5403					0	0	#N/A	0	#N/A	0	0	0	0	0	0
55	09:35:00	10	1009.4	22.9	24836	23405.4		59.8176	0	37.4278	0	217.456	97.2671	61.4983	0	38.4794	0	223.566	100	#DIV/0!	#DIV/0!				14.3939					0	0	#N/A	0	#N/A	0	0	0	0	0	0
56	08:51:00	10.1818	1013.8	22.2	24191	22951.2		59.5695	0	37.2318	0	272.482	96.8285	61.5206	0	38.4513	0	281.407	100	#DIV/0!	#DIV/0!				14.1197			1181.33	14.8474	1.07133	0.00635959	0.978667	0.00883805	0.913503	1.066	1.084	1.064	0.961	0.988	0.987	29.3095	27.2272	28.9425	29.4161	27.3356	29.0489	29.32	27.2368	28.9502
57	08:45:00	10.3636	1013	23	23793	22494.8	7.33	57.8351	0	37.2286	0	230.971	95.0868	60.8235	0	39.1522	0	242.905	100	#DIV/0!	#DIV/0!				13.6821					0	0	#N/A	0	#N/A	0	0	0	0	0	0
58	08:04:00	10.5455	1008.8	22.8	24258	22854.8	7.29	58.7824	0	37.7768	0	271.927	96.5864	60.8599	0	39.1119	0	281.538	100	#DIV/0!	#DIV/0!				13.9094					0	0	#N/A	0	#N/A	0	0	0	0	0	0
59	08:06:00	10.7273	995.3	23	24559	22813.3	7.33	58.5909	0	37.6846	0	290.543	96.3046	60.8392	0	39.1307	0	301.692	100	#DIV/0!	#DIV/0!				13.8794					0	0	#N/A	0	#N/A	0	0	0	0	0	0
60	08:00:00	10.9091	994.8	23.6	24820	22997.6	7.32	59.0424	0	37.9254	0	305.275	96.9983	60.8695	0	39.099	0	314.722	100	#DIV/0!	#DIV/0!				13.9985					0	0	#N/A	0	#N/A	0	0	0	0	0	0
61	09:22:00	11.0909	992.8	20.9	24700	23050.1		59.2317	0	37.9217	0	327.155	97.1861	60.9467	0	39.0197	0	336.627	100	#DIV/0!	#DIV/0!				14.0483					0	0	#N/A	0	#N/A	0	0	0	0	0	0
62	08:47:00	11.2727	991.8	23.1	24830	22976.2		59.0567	0	37.9189	0	341.566	97.0098	60.8771	0	39.0877	0	352.094	100	#DIV/0!	#DIV/0!				13.9872					0	0	#N/A	0	#N/A	0	0	0	0	0	0
63	09:52:00	11.4545	991.1	23.8	25240	23284.1	7.3	58.872	0	37.9387	0	326.431	96.8433	60.791	0	39.1753	0	337.071	100	#DIV/0!	#DIV/0!				14.1546					4.08267	0.0108985	1.11067	0.00433333	0.272044	4.062	4.087	4.099	1.103	1.111	1.118	29.7557	29.5233	22.5171	30.1619	29.932	22.927	30.0516	29.8209	22.8152
64	07:55:00	11.6364	999.9	22.3	27750	25958	7.31	58.0129	0	37.4419	0	283.099	95.4831	60.7572	0	39.2131	0	296.491	100	#DIV/0!	#DIV/0!				15.7714					1.14433	0.022784	1.01967	0.0113186	0.891057	1.099	1.171	1.163	0.999	1.022	1.038	29.4943	29.4478	23.9579	29.6042	29.5649	24.0742	29.5043	29.4627	23.9704
65	08:08:00	11.8182	1001	22.5	15370	14383.5	6.52	28.0959	0.343592	63.7883	0	186.989	92.2465	30.4574	0.372472	69.1498	0	202.706	100	#DIV/0!	#DIV/0!				4.38085					0	0	#N/A	0	#N/A	0	0	0	0	0	0
66	08:21:00	12	1012.2	21.9	9820	9311.46	6.69	37.6881	0.31425	50.3777	0	79.6042	88.388	42.6394	0.355535	56.9961	0	90.0622	100	#DIV/0!	#DIV/0!				3.97035					0	0	#N/A	0	#N/A	0	0	0	0	0	0
67	09:23:00	12.1818	1014	22.2	17720	16815.1	6.62	50.6017	0.0483899	43.1075	0	15.7664	93.7592	53.9699	0.0516108	45.9768	0	16.8158	100	#DIV/0!	#DIV/0!				9.0751					0	0	#N/A	0	#N/A	0	0	0	0	0	0
68	09:10:00	12.3636	1008.2	21.5	16700	15794	6.33	48.9118	0.0235956	45.7441	0	226.57	94.7022	51.648	0.0249156	48.3031	0	239.245	100	#DIV/0!	#DIV/0!				8.15729					0	0	#N/A	0	#N/A	0	0	0	0	0	0
69	08:44:00	12.5455	1010.6	23.9	9130	8585.31	5.57	47.2373	0.107329	48.5912	0	461.74	95.982	49.2147	0.111822	50.6253	0	481.069	100	#DIV/0!	#DIV/0!				4.22524					0	0	#N/A	0	#N/A	0	0	0	0	0	0
70	08:00:00	12.7273	1005.5	24.3	1990	1859.33	5.1						0							#DIV/0!	#DIV/0!									0.505333	0.0024037	0.445667	0.00120185	0.881926	0.51	0.504	0.502	0.444	0.448	0.445	24.3892	30.1217	27.863	24.4402	30.1721	27.9132	24.3958	30.1273	27.8687
71	09:03:00	12.9091	1005.2	25.1	1020	950.184	4.86						0							#DIV/0!	#DIV/0!									0	0	#N/A	0	#N/A	0	0	0	0	0	0
72	08:02:00	13.0909	1009.4	24.1	630	591.313	4.76						0							#DIV/0!	#DIV/0!									0	0	#N/A	0	#N/A	0	0	0	0	0	0
73	10:18:00	13.2727	1001.9	25	700	650.164	4.66						0							#DIV/0!	#DIV/0!									0	0	#N/A	0	#N/A	0	0	0	0	0	0
74	10:48:00	13.4545	995.1	24.2	750	693.738		47.144	2.546	35.1243	0	159.719	84.8303	55.5745	3.00129	41.4054	0	188.281	100	#DIV/0!	#DIV/0!				0.385542					0	0	#N/A	0	#N/A	0	0	0	0	0	0
75	09:21:00	13.6364	1000.5	23.5	580	540.675							0							#DIV/0!	#DIV/0!									0	0	#N/A	0	#N/A	0	0	0	0	0	0
76	10:05:00	13.8182	1008.9	24.9	490	458.449	4.48						0							#DIV/0!	#DIV/0!									0	0	#N/A	0	#N/A	0	0	0	0	0	0
77	08:27:00	14	1008.4	23.5	620	582.527							0							#DIV/0!	#DIV/0!									0.171333	0.00145297	0.148	0.00680686	0.863813	0.169	0.174	0.171	0.138	0.145	0.161	23.9593	29.5013	27.0803	23.9762	29.5187	27.0974	23.9624	29.5042	27.0813
78	10:06:00	14.1818	1005.2	24.1	650	607.546	4.41						0							#DIV/0!	#DIV/0!									0	0	#N/A	0	#N/A	0	0	0	0	0	0
79	08:31:00	14.3636	1005.6	22.9	570	535.144	#REF!						0							#DIV/0!	#DIV/0!									0	0	#N/A	0	#N/A	0	0	0	0	0	0
80	10:14:00	14.5455	1003.8	22.9	800	749.735	#REF!						0							#DIV/0!	#DIV/0!									0	0	#N/A	0	#N/A	0	0	0	0	0	0
[truncated: 91 more columns]

## Sheet: Exp.1 Rdisco
																										5e-11	L/count
								gas composition						normalized gas composition						NH4-N	NH4-N		NH4-N			cell counting	cell counting	particulate (microbial) COD	particulate (microbial) COD	TS	TS	VS	VS	VS/TS		TS			VS			crucible empty			crucible after drying			crucible after oven
duration of experiment	time	HRTs	pressure atmosphere	temperature atmosphere	gas production	normalized gas production	pH	CH4	O2	CO2	H2	H2S	sum	CH4	O2	CO2	H2	H2S	sum	average	SEM		replicates		normalized CH4 production	average	SEM	average	SEM	average	SEM	average	SEM			replicates			replicates			replicates			replicates			replicates
d			mbar	°C	mL/d	mL/d		%	%	%	ppm	ppm	%	%	%	%	ppm	ppm	%	g/L	g/L		g/L		L/d	cells/L	cells/L	mgCOD/L	mgCOD/L	g/L	g/L	g/L	g/L			g/L			g/L			g			g			g
0	08:30:00	0	1019.2	18.4	21410	19510.8	7.42	55.5182	0.204035	38.3072	1.50696	342.586	94.0296	59.0218	0.216911	40.7247	1.60206	364.206	100	0.695	0.0208167	0.685	0.665	0.735	11.5156					0.991	0.0180093	0.828667	0.0099387	0.836192	0.972	0.974	1.027	0.809	0.836	0.841	32.6013	33.8108	33.6654	32.6985	33.9082	33.7681	32.6176	33.8246	33.684
1	08:20:00	0.181818	1025.5	0	19840	19417.2	7.07	56.4543	0.187333	38.8707	2.41118	350.225	95.5126	59.085	0.196062	40.682	2.52354	366.545	100	#DIV/0!	#DIV/0!				11.4727					0	0	#N/A	0	#N/A	0	0	0	0	0	0
2	08:30:00	0.363636	1024.6	18.3	20110	18429.5	7.46	58.7757	0.19186	37.9139	5.72899	364.657	96.882	60.6445	0.19796	39.1194	5.91114	376.251	100	#DIV/0!	#DIV/0!				11.1765					0	0	#N/A	0	#N/A	0	0	0	0	0	0
3	09:00:00	0.545455	1021.4	19.1	21680	19752	7.61	59.7656	0.192276	37.0876	6.03379	369.889	97.0461	61.5613	0.198053	38.2019	6.21508	381.003	100	#DIV/0!	#DIV/0!				12.1596					0	0	#N/A	0	#N/A	0	0	0	0	0	0
4	09:14:00	0.727273	1018.8	20.4	22510	20365.4		60.8999	0.184767	36.0712	3.92353	370.31	97.1563	62.6585	0.190103	37.1128	4.03683	381.004	100	#DIV/0!	#DIV/0!				12.7607					0	0	#N/A	0	#N/A	0	0	0	0	0	0
5	09:08:00	0.909091	1014.1	19.4	22830	20629.9		61.7535	0.185214	35.3448	4.83141	367.806	97.284	63.4536	0.190313	36.3178	4.96442	377.932	100	#DIV/0!	#DIV/0!				13.0904					0	0	#N/A	0	#N/A	0	0	0	0	0	0
6	08:50:00	1.09091	1010.4	20.9	22040	19742.2	7.6	61.7478	0.181615	35.1535	3.32255	384.574	97.0832	63.5778	0.186997	36.1953	3.42102	395.971	100	#DIV/0!	#DIV/0!				12.5516					0	0	#N/A	0	#N/A	0	0	0	0	0	0
7	08:00:00	1.27273	1012.4	21.6	21700	19429.8	7.63	58.738	0.226505	38.1555	5.739	442.292	97.1206	60.4519	0.233114	39.2688	5.90646	455.198	100	0.711667	0.00600925	0.715	0.7	0.72	11.7457					1.03667	0.0218658	0.903	0.006245	0.871061	1.025	1.006	1.079	0.906	0.891	0.912	28.019	29.9069	24.2416	28.1215	30.0075	24.3495	28.0309	29.9184	24.2583
8	08:20:00	1.45455	1016.9	20.7	20870	18827.2	7.57	59.0965	0.188644	37.6083	4.2251	438.52	96.8939	60.9634	0.194603	38.7964	4.35857	452.373	100	#DIV/0!	#DIV/0!				11.4777					0	0	#N/A	0	#N/A	0	0	0	0	0	0
9	08:40:00	1.63636	1015.1	20.5	21850	19689.8	7.59	58.9272	0.180781	37.7012	5.73601	425.399	96.8098	60.8423	0.186656	38.9265	5.92243	439.224	100	#DIV/0!	#DIV/0!				11.9797					0	0	#N/A	0	#N/A	0	0	0	0	0	0
10	08:10:00	1.81818	1009.3	20.4	23660	21206.3	7.57	59.4715	0.165274	37.3231	7.25225	408.587	96.9606	61.3099	0.170383	38.4768	7.47643	421.217	100	#DIV/0!	#DIV/0!				13.0015					0	0	#N/A	0	#N/A	0	0	0	0	0	0
11	09:30:00	2	1005	19.9	24440	21849.3		59.822	0.199141	36.5631	5.44168	218.993	96.5848	61.9233	0.206136	37.8474	5.63282	226.685	100	#DIV/0!	#DIV/0!				13.5298					0	0	#N/A	0	#N/A	0	0	0	0	0	0
12	09:15:00	2.18182	1007.1	19.6	24850	22285		59.9868	0.198883	36.1732	4.83663	115.078	96.3594	62.2458	0.206373	37.5354	5.01877	119.412	100	#DIV/0!	#DIV/0!				13.8715					0	0	#N/A	0	#N/A	0	0	0	0	0	0
13	08:40:00	2.36364	1001.3	20.5	24810	22053.2	7.62	62.4593	0.20029	33.9651	3.02323	196.358	96.625	64.6278	0.207244	35.1443	3.12819	203.175	100	#DIV/0!	#DIV/0!				14.2525					0	0	#N/A	0	#N/A	0	0	0	0	0	0
14	08:20:00	2.54545	998	20.8	23330	20648.2	7.64	61.6913	0.200063	34.7162	2.72359	304.866	96.6078	63.8373	0.207022	35.9238	2.81833	315.471	100	0.693333	0.00166667	0.69	0.695	0.695	13.1813					0.974667	0.00333333	0.881333	0.0031798	0.904241	0.978	0.978	0.968	0.876	0.881	0.887	32.9662	31.4505	35.5384	33.064	31.5483	35.6352	32.9764	31.4602	35.5465
15	08:39:00	2.72727	1006	20.1	23940	21408.9	7.57	60.7235	0.144856	36.0142	7.85859	326.095	96.8833	62.6558	0.149466	37.1602	8.10867	336.472	100	#DIV/0!	#DIV/0!				13.414					0	0	#N/A	0	#N/A	0	0	0	0	0	0
16	08:17:00	2.90909	999	20.5	17550	15564.1	7.57	49.2798	0.174943	48.4205		373.466	97.8752	50.3304	0.178673	49.4528		381.428	100	#DIV/0!	#DIV/0!				7.83347					0	0	#N/A	0	#N/A	0	0	0	0	0	0
17	08:07:00	3.09091	991.2	21.5		#VALUE!	7.55	61.6465	0.176203	34.8302		282.362	96.6529	63.7627	0.182252	36.0258		292.055	100	#DIV/0!	#DIV/0!									0	0	#N/A	0	#N/A	0	0	0	0	0	0
18	09:15:00	3.27273	990.2	21.6	25283.9	22142.4		60.6887	0.176917	35.7371		314.362	96.6027	62.8025	0.183079	36.9819		325.311	100	#DIV/0!	#DIV/0!				13.906					0	0	#N/A	0	#N/A	0	0	0	0	0	0
19	09:10:00	3.45455	998	20.2	25358.9	22489.8		60.3129	0.159952	35.9017		216.576	96.3746	62.5677	0.165932	37.2439		224.673	100	#DIV/0!	#DIV/0!				14.0714					0	0	#N/A	0	#N/A	0	0	0	0	0	0
20	08:07:00	3.63636	1000.2	20.9	25553.6	22658.4	7.55	59.901	0.16633	36.6935		252.174	96.7608	61.8901	0.171853	37.912		260.548	100	#DIV/0!	#DIV/0!				14.0233					0	0	#N/A	0	#N/A	0	0	0	0	0	0
21	08:38:00	3.81818	1006.9	21.2	26549	23674.5	7.66	59.5172	0.173797	36.7878		127.795	96.4788	61.6812	0.180116	38.1254		132.442	100	#DIV/0!	#DIV/0!				14.6027					0	0	#N/A	0	#N/A	0	0	0	0	0	0
22	08:27:00	4	1010.8	19.4	26404	23781.9	7.56	61.2091	0.156342	35.4784		128.391	96.8438	63.1955	0.161416	36.6298		132.558	100	#DIV/0!	#DIV/0!				15.0291					0	0	#N/A	0	#N/A	0	0	0	0	0	0
23	08:36:00	4.18182	1016.4	20.1	26970	24367.9	7.64	60.3726	0.155854	36.4904		200.314	97.0189	62.2149	0.16061	37.6039		206.427	100	#DIV/0!	#DIV/0!				15.1605					1.02067	0.000666667	0.885667	0.00218581	0.867734	1.02	1.02	1.022	0.89	0.883	0.884	34.6	27.234	33.3648	34.702	27.336	33.467	34.613	27.2477	33.3786
24	08:27:00	4.36364	1011.1	0	25756	24853.2	7.57	63.0252	0.185683	33.9543		115.058	97.1652	64.8563	0.191078	34.9408		118.401	100	#DIV/0!	#DIV/0!				16.1189					0	0	#N/A	0	#N/A	0	0	0	0	0	0
25	09:13:00	4.54545	1009.7	20.8	22640	20272.5		60.5882	0.227479	36.1199		283.17	96.9356	62.4853	0.234602	37.2509		292.037	100	#DIV/0!	#DIV/0!				12.6673					0	0	#N/A	0	#N/A	0	0	0	0	0	0
26	09:16:00	4.72727	1014.9	20.1	26298	23725.7		61.1272	0.197276	35.8447		326.28	97.1692	62.8869	0.202955	36.8766		335.673	100	#DIV/0!	#DIV/0!				14.9204					0	0	#N/A	0	#N/A	0	0	0	0	0	0
27	09:39:00	4.90909	1020.1	20.9	24677	22316.4	7.54	61.9512	0.245972	34.3265		307.008	96.5237	64.162	0.25475	35.5515		317.964	100	#DIV/0!	#DIV/0!				14.3187					0	0	#N/A	0	#N/A	0	0	0	0	0	0
28	08:24:00	5.09091	1018.3	20.8	26673	24087.1	7.62	59.6569	0.159409	36.7098		211.064	96.5261	61.7904	0.16511	38.0226		218.612	100	#DIV/0!	#DIV/0!				14.8835					0.998	0.00873689	0.904667	0.0109138	0.90648	1.003	0.981	1.01	0.898	0.89	0.926	29.7373	25.1173	29.2847	29.8376	25.2154	29.3857	29.7478	25.1264	29.2931
29	08:37:00	5.27273	1019.3	20.5	27427	24817.7	7.53	58.2445	0.155467	38.5702		202.596	96.9702	60.0518	0.160291	39.767		208.882	100	#DIV/0!	#DIV/0!				14.9035					0	0	#N/A	0	#N/A	0	0	0	0	0	0
30	08:17:00	5.45455	1015.5	20.5	26318	23725.4	7.5	54.4632	0.185274	36.9613		77.3019	91.6098	59.4463	0.202226	40.3431		84.3746	100	#DIV/0!	#DIV/0!				14.1039					0	0	#N/A	0	#N/A	0	0	0	0	0	0
31	08:27:00	5.63636	1006.7	21.3	24187	21556.7	7.57	60.2853	0.236117	35.0721		213.361	95.5935	63.0501	0.246946	36.6806		223.146	100	#DIV/0!	#DIV/0!				13.5915					0	0	#N/A	0	#N/A	0	0	0	0	0	0
32	09:15:00	5.81818	1010.1	20.4	22872	20516.2		60.412	0.223017	35.7242		313.445	96.3592	62.6742	0.231368	37.0619		325.182	100	#DIV/0!	#DIV/0!				12.8584					0	0	#N/A	0	#N/A	0	0	0	0	0	0
33	08:58:00	6	1007.2	20.8	21115	18860.1		60.6012	0.236684	35.4345		291.176	96.2724	62.9286	0.245774	36.7954		302.359	100	#DIV/0!	#DIV/0!				11.8684					0	0	#N/A	0	#N/A	0	0	0	0	0	0
34	08:17:00	6.18182	1002.6	21.5	22530	19984.5	7.44	59.5165	0.217163	36.9967		384.594	96.7304	61.5038	0.224414	38.232		397.436	100	#DIV/0!	#DIV/0!				12.2912					0	0	#N/A	0	#N/A	0	0	0	0	0	0
35	08:17:00	6.36364	992.7	21.9	25511	22374.9	7.5	57.3748	0.192898	38.2934		157.421	95.8611	59.8422	0.201194	39.9402		164.191	100	#DIV/0!	#DIV/0!				13.3896					0.921667	0.0163333	0.819333	0.0114066	0.888969	0.914	0.953	0.898	0.823	0.837	0.798	27.8618	29.5176	23.8301	27.9532	29.6129	23.9199	27.8709	29.5292	23.8401
36	08:17:00	6.54545	987.7	22.2	26651	23233.4	7.52	59.858	0.155768	36.1813		204.917	96.1951	62.2124	0.161895	37.6044		212.977	100	#DIV/0!	#DIV/0!				14.454					0	0	#N/A	0	#N/A	0	0	0	0	0	0
37	08:59:00	6.72727	985.4	21.7	27380	23853.7	7.58	59.8409	0.152911	36.555		292.785	96.5488	61.9612	0.158329	37.8502		303.159	100	#DIV/0!	#DIV/0!				14.78					0	0	#N/A	0	#N/A	0	0	0	0	0	0
38	08:02:00	6.90909	985.6	21.4	26655	23250.5	7.61	61.2281	0.185228	34.9622		164.068	96.3755	63.5199	0.192161	36.2709		170.209	100	#DIV/0!	#DIV/0!				14.7687					0	0	#N/A	0	#N/A	0	0	0	0	0	0
39	09:25:00	7.09091	1006	21.5	23143	20597.9		62.8707	0.262289	32.5387		71.4199	95.6717	65.7101	0.274135	34.0083		74.6455	100	#DIV/0!	#DIV/0!				13.5349					0	0	#N/A	0	#N/A	0	0	0	0	0	0
40	09:22:00	7.27273	997.1	21	25533	22562.3		59.1732	0.158737	37.1265		265.201	96.4584	61.3289	0.16452	38.4791		274.863	100	#DIV/0!	#DIV/0!				13.8372					0	0	#N/A	0	#N/A	0	0	0	0	0	0
41	09:34:00	7.45455	992.6	22	26769	23467.9	7.74	59.5592	0.15158	36.5516		327.039	96.2624	61.8507	0.157412	37.9579		339.622	100	#DIV/0!	#DIV/0!				14.5151					0	0	#N/A	0	#N/A	0	0	0	0	0	0
42	07:15:00	7.63636	980.2	22.8	23361	20169.7	7.76	62.1352	0.243478	33.5461		314.646	95.9248	64.7537	0.253739	34.9598		327.906	100	#DIV/0!	#DIV/0!				13.0606	500500000000	1.40053e+10			0	0	#N/A	0	#N/A	0	0	0	0	0	0
43	08:37:00	7.81818	984.7	22.2	23755	20645.9	7.65	59.6819	0.190367	36.511		375.988	96.3833	61.8973	0.197433	37.8663		389.945	100	#DIV/0!	#DIV/0!				12.7792					0	0	#N/A	0	#N/A	0	0	0	0	0	0
44	08:27:00	8	985	23	24006	20814	7.64	58.8393	0.176899	37.1367		228.183	96.1529	61.179	0.183933	38.6134		237.256	100	#DIV/0!	#DIV/0!				12.7338					0	0	#N/A	0	#N/A	0	0	0	0	0	0
45	08:17:00	8.18182	999.5	22.9	23815	20959.4	7.67	59.2367	0.158862	37.187		308.466	96.5826	61.3131	0.164431	38.4905		319.279	100	#DIV/0!	#DIV/0!				12.8509					0	0	#N/A	0	#N/A	0	0	0	0	0	0
46	09:24:00	8.36364	995.1	23.3	24630	21552.2		58.2882	0.182856	38.2549	0	375.412	96.726	60.2378	0.188972	39.5344	0	387.969	100	#DIV/0!	#DIV/0!				12.9825					0	0	#N/A	0	#N/A	0	0	0	0	0	0
47	09:52:00	8.54545	1000	0	24410	23295.8		60.5933	0.169303	35.5674	2.99274	385.443	96.3303	62.8764	0.175682	36.9076	3.10551	399.966	100	#DIV/0!	#DIV/0!				14.6476					0	0	#N/A	0	#N/A	0	0	0	0	0	0
48	08:20:00	8.72727	983	0	17085	16028	7.65	60.819	0.169352	35.4917	0.557215	388.127	96.4801	63.0125	0.17546	36.7718	0.577312	402.125	100	#DIV/0!	#DIV/0!				10.0996					0	0	#N/A	0	#N/A	0	0	0	0	0	0
49	08:29:00	8.90909	992.7	22.8	27137	23728.6	7.61	59.8078	0.259777	36.2426	0	447.596	96.3102	62.0703	0.269604	37.6136	0	464.528	100	#DIV/0!	#DIV/0!				14.7284	4.845e+11	1.87765e+10	926.667	16.2207	10.968	10.007	0.834	0.007	0.0760394	30.982	0.972	0.95	0.847	0.832	0.823	26.1839	28.6423	28.9421	29.2821	28.7395	29.0371	29.1974	28.6563	28.9548
50	08:35:00	9.09091	1005.8	22.9	22794	20187.3	7.48	53.9402	0.19601	42.5497	0	465.899	96.6859	55.7622	0.202631	43.987	0	481.636	100	#DIV/0!	#DIV/0!				11.2569					0	0	#N/A	0	#N/A	0	0	0	0	0	0
51	08:23:00	9.27273	1001.9	23.3	24165	21289.8	7.43	57.8186	0.208958	38.4186	1.16335	393.253	96.4463	59.9246	0.216569	39.818	1.20572	407.577	100	#DIV/0!	#DIV/0!				12.7578					0	0	#N/A	0	#N/A	0	0	0	0	0	0
52	07:46:00	9.45455	1007	22.8	23832	21138.9	7.49	58.8003	0.174048	37.3513	0	381.776	96.3256	61.0191	0.180615	38.7607	0	396.182	100	#DIV/0!	#DIV/0!				12.8988					0	0	#N/A	0	#N/A	0	0	0	0	0	0
53	10:15:00	9.63636	1009	21.8	24119	21508.6		59.5728	0.185948	36.6517	0	372.347	96.4104	61.767	0.192797	38.0016	0	386.061	100	#DIV/0!	#DIV/0!				13.2852					0	0	#N/A	0	#N/A	0	0	0	0	0	0
54	10:08:00	9.81818	1009.8	21.7	24058	21478.5		60.2308	0.178358	36.3014	1.162	358.003	96.7107	62.2563	0.184356	37.5222	1.20108	370.042	100	#DIV/0!	#DIV/0!				13.3718					0	0	#N/A	0	#N/A	0	0	0	0	0	0
55	09:35:00	10	1009.4	22.9	23581	20959		60.2256	0.169289	36.1888	1.76791	357.77	96.5839	62.3327	0.175212	37.4549	1.82976	370.287	100	#DIV/0!	#DIV/0!				13.0643					0	0	#N/A	0	#N/A	0	0	0	0	0	0
56	08:51:00	10.1818	1013.8	22.2	22896	20487.4	7.55	60.3517	0.164732	35.9524	0	364.68	96.4688	62.5372	0.170697	37.2543	0	377.886	100	#DIV/0!	#DIV/0!				12.8122			1052	27.7128	1.002	0.00264575	0.863	0.00351188	0.861277	1.006	0.997	1.003	0.866	0.867	0.856	29.2021	29.1817	30.3631	29.3027	29.2814	30.4634	29.2161	29.1947	30.3778
57	08:45:00	10.3636	1013	23	24351	21713.3	7.52	59.3034	0.181292	36.5699	0	332.249	96.0546	61.7179	0.188673	38.0588	0	345.776	100	#DIV/0!	#DIV/0!				13.401					0	0	#N/A	0	#N/A	0	0	0	0	0	0
58	08:04:00	10.5455	1008.8	22.8	23370	20766.2	7.62	60.8456	0.219755	35.1654	0	333.862	96.2308	63.2069	0.228283	36.5301	0	346.819	100	#DIV/0!	#DIV/0!				13.1257					0	0	#N/A	0	#N/A	0	0	0	0	0	0
59	08:06:00	10.7273	995.3	23	23690	20754.8	7.56	56.1556	0.213558	39.6697	0	200.405	96.0389	58.4596	0.22232	41.2973	0	208.627	100	#DIV/0!	#DIV/0!				12.1332					0	0	#N/A	0	#N/A	0	0	0	0	0	0
60	08:00:00	10.9091	994.8	23.6	25940	22668.7		57.7382	0.15582	38.7789	0	277.941	96.6729	59.7081	0.161136	40.102	0	287.424	100	#DIV/0!	#DIV/0!				13.535					0	0	#N/A	0	#N/A	0	0	0	0	0	0
61	09:22:00	11.0909	992.8	20.9	28210	24828.7		57.6974	0.155565	38.8466	0	365.04	96.6996	59.6441	0.160814	40.1573	0	377.357	100	#DIV/0!	#DIV/0!				14.8089					0	0	#N/A	0	#N/A	0	0	0	0	0	0
62	08:47:00	11.2727	991.8	23.1	26920	23493.7	7.57	62.41	0.201943	33.6527	0	338.533	96.2646	64.8089	0.209705	34.9462	0	351.545	100	#DIV/0!	#DIV/0!				15.226					0	0	#N/A	0	#N/A	0	0	0	0	0	0
63	09:52:00	11.4545	991.1	23.8	26440	23004.2	7.57	60.7853	0.167911	35.2297	1.16488	373.971	96.183	63.173	0.174507	36.6135	1.21064	388.661	100	#DIV/0!	#DIV/0!				14.5324					1.01433	0.00425572	0.868667	0.00375648	0.856392	1.006	1.02	1.017	0.875	0.869	0.862	22.3987	24.2404	24.3891	22.4993	24.3424	24.4908	22.4118	24.2555	24.4046
64	07:55:00	11.6364	999.9	22.3	25580	22567.5	7.52	60.6625	0.179374	35.6125	2.37753	359.641	96.4546	62.8688	0.185898	36.9077	2.464	372.721	100	#DIV/0!	#DIV/0!				14.1879					0.949	0.0061101	0.853667	0.000333333	0.899543	0.945	0.941	0.961	0.854	0.854	0.853	33.1016	29.2884	35.5378	33.1961	29.3825	35.6339	33.1107	29.2971	35.5486
65	08:08:00	11.8182	1001	22.5	20750	18314.1	6.88	40.7066	0.351983	55.2494	0	178.065	96.308	42.2593	0.365409	57.3568	0	184.857	100	#DIV/0!	#DIV/0!				7.73941					0	0	#N/A	0	#N/A	0	0	0	0	0	0
66	08:21:00	12	1012.2	21.9	22090	19755	7.49	63.7513	0.201797	30.5086	0	165.389	94.4617	67.4772	0.213591	32.2917	0	175.055	100	#DIV/0!	#DIV/0!				13.3301					0	0	#N/A	0	#N/A	0	0	0	0	0	0
67	09:23:00	12.1818	1014	22.2	27160	24307.6	7.53	56.2994	0.21452	35.062	0	205.151	91.5759	61.4646	0.234201	38.2788	0	223.973	100	#DIV/0!	#DIV/0!				14.9406					0	0	#N/A	0	#N/A	0	0	0	0	0	0
68	09:10:00	12.3636	1008.2	21.5	27790	24787.9	7.51	61.2647	0.169069	34.4991	0	159.261	95.9329	63.8515	0.176208	35.9557	0	165.985	100	#DIV/0!	#DIV/0!				15.8274					0	0	#N/A	0	#N/A	0	0	0	0	0	0
69	08:44:00	12.5455	1010.6	23.9	26450	23457.8	7.51	62.6735	0.186007	33.3432	0	160.635	96.2027	65.1365	0.193317	34.6535	0	166.948	100	#DIV/0!	#DIV/0!				15.2796					0	0	#N/A	0	#N/A	0	0	0	0	0	0
70	08:00:00	12.7273	1005.5	24.3	25970	22885	7.56	63.6884	0.207612	31.8831	0	243.867	95.7791	66.4782	0.216706	33.2797	0	254.549	100	#DIV/0!	#DIV/0!				15.2135					0.878333	0.00185592	0.757667	0.000666667	0.862619	0.877	0.876	0.882	0.757	0.759	0.757	24.8594	33.8096	28.8855	24.9471	33.8972	28.9737	24.8714	33.8213	28.898
71	09:03:00	12.9091	1005.2	25.1	25900	22755.3	7.63	63.0661	0.224127	32.5524	0	255.545	95.8426	65.7842	0.233787	33.9554	0	266.559	100	#DIV/0!	#DIV/0!				14.9694					0	0	#N/A	0	#N/A	0	0	0	0	0	0
72	08:02:00	13.0909	1009.4	24.1	25900	22927.3	7.55	63.1578	0.215241	32.2347	0	239.651	95.6077	66.0427	0.225073	33.7071	0	250.598	100	#DIV/0!	#DIV/0!				15.1418					0	0	#N/A	0	#N/A	0	0	0	0	0	0
73	10:18:00	13.2727	1001.9	25	25500	22337.8	7.63	58.1347	0.124058	37.6657	0	298.133	95.9245	60.5858	0.129289	39.2538	0	310.703	100	#DIV/0!	#DIV/0!				13.5336					0	0	#N/A	0	#N/A	0	0	0	0	0	0
74	10:48:00	13.4545	995.1	24.2	25470	22219.7		63.0146	0.222777	32.3452	0	246.33	95.5826	65.9099	0.233013	33.8313	0	257.648	100	#DIV/0!	#DIV/0!				14.645					0	0	#N/A	0	#N/A	0	0	0	0	0	0
75	09:21:00	13.6364	1000.5	23.5	25700	22595.2		62.7008	0.212239	32.6997	0	261.282	95.6127	65.56	0.221917	34.1908	0	273.196	100	#DIV/0!	#DIV/0!				14.8134					0	0	#N/A	0	#N/A	0	0	0	0	0	0
76	10:05:00	13.8182	1008.9	24.9	24660	21760.2	7.54	63.0796	0.231491	32.3812	0	249.269	95.6923	65.902	0.241849	33.8301	0	260.422	100	#DIV/0!	#DIV/0!				14.3404					0	0	#N/A	0	#N/A	0	0	0	0	0	0
77	08:27:00	14	1008.4	23.5	25050	22197.7		63.4599	0.223622	32.4332	0	238.952	96.1167	66.0074	0.232599	33.7352	0	248.544	100	#DIV/0!	#DIV/0!				14.6521					0.895667	0.0108985	0.756	0.00251661	0.844064	0.9	0.875	0.912	0.753	0.754	0.761	29.5312	34.6013	33.1008	29.6212	34.6888	33.192	29.5459	34.6134	33.1159
78	10:06:00	14.1818	1005.2	24.1	25520	22496.9	7.54	63.2987	0.215964	32.7148	0	237.686	96.2295	65.7627	0.224371	33.9883	0	246.938	100	#DIV/0!	#DIV/0!				14.7946					0	0	#N/A	0	#N/A	0	0	0	0	0	0
79	08:31:00	14.3636	1005.6	22.9	25290	22393.4	#REF!	63.8228	0.224162	32.3125	1.02101	236.82	96.3596	66.2177	0.232574	33.525	1.05932	245.707	100	#DIV/0!	#DIV/0!				14.8284					0	0	#N/A	0	#N/A	0	0	0	0	0	0
80	10:14:00	14.5455	1003.8	22.9	23540	20806.5	#REF!	64.5328	0.228615	31.4776	1.55385	214.744	96.2392	67.0397	0.237496	32.7004	1.61421	223.086	100	#DIV/0!	#DIV/0!				13.9486					0	0	#N/A	0	#N/A	0	0	0	0	0	0
[truncated: 91 more columns]

## Sheet: Exp. 1 detailed VFA profiles
		Raw data											Corrected for dilution											SEM
		acetic	propionic	iso-butyric	n-butyric	Iso-Valerian	n-Valerian-	Hexanoic-					acetic	propionic	iso-butyric	n-butyric	Iso-Valerian	n-Valerian-	Hexanoic-					acetic	propionic	iso-butyric	n-butyric	Iso-Valerian	n-Valerian-	Hexanoic-
		acid	acid	acid	acid	acid	acid	acid	sum	calculated sum			acid	acid	acid	acid	acid	acid	acid	sum	calculated sum			acid	acid	acid	acid	acid	acid	acid	sum	calculated sum
		mg/l	mg/l	mg/l	mg/l	mg/l	mg/l	mg/l	mg/l	mgCOD/L			mg/l	mg/l	mg/l	mg/l	mg/l	mg/l	mg/l	mg/l	mgCOD/L			mg/l	mg/l	mg/l	mg/l	mg/l	mg/l	mg/l	mg/l	mgCOD/L
Substrate concentration in component A (half of total media) 02.03.2017
Rconti,A S 1:4 44d		6860.4	1222.76	3.05609	4548.18	1.88482	0	1.04542	12637.3	17476.4			27441.6	4891.05	12.2244	18192.7	7.53929	0	4.18168	50549.3	69905.6
Rconti,A S 1:4 44d		6657.68	1186.6	2.87199	4571.65	1.64205	0	0.90643	12421.4	17246.5			26630.7	4746.4	11.488	18286.6	6.56819	0	3.62572	49685.4	68985.9
Rconti,A S 1:4 44d		6639.61	1192.41	2.90275	4648.17	1.62795	0	0.944121	12485.7	17375.3			26558.4	4769.65	11.611	18592.7	6.51179	0	3.77648	49942.6	69501.1
Rconti,A S 1:4 44d average		6719.23	1200.59	2.94361	4589.33	1.71827	0	0.965324	12514.8	17366			26876.9	4802.36	11.7744	18357.3	6.87309	0	3.8613	50059.1	69464.2
58d
Rconti,A before pulse 58d		289.791	64.353	1.87439	4.3133	1.17608	0	0	361.508	420.91			289.791	64.353	1.87439	4.3133	1.17608	0	0	361.508	420.91
Rconti,A before pulse 58d		287.827	64.2129	1.86696	4.3969	1.06846	0	0	359.372	418.516			287.827	64.2129	1.86696	4.3969	1.06846	0	0	359.372	418.516
Rconti,A before pulse 58d		287.756	63.8034	1.77894	4.3878	1.09814	0	0	358.825	417.706			287.756	63.8034	1.77894	4.3878	1.09814	0	0	358.825	417.706
Rconti,A before pulse 58d average		288.458	64.1231	1.8401	4.366	1.11423	0	0	359.901	419.044			288.458	64.1231	1.8401	4.366	1.11423	0	0	359.901	419.044
Rconti,A 18:05 58d		283.178	62.8848	1.54295	4.42913	1.03596	0	0	353.071	410.939			283.178	62.8848	1.54295	4.42913	1.03596	0	0	353.071	410.939
Rconti,A 18:05 58d		289.045	62.8713	1.59478	4.59978	0.985891	0	0	359.096	417.499			289.045	62.8713	1.59478	4.59978	0.985891	0	0	359.096	417.499
Rconti,A 18:05 58d		269.555	61.7806	1.66337	4.55471	1.00142	0	0	338.556	395.073			269.555	61.7806	1.66337	4.55471	1.00142	0	0	338.556	395.073
Rconti,A 18:05 58d average		280.593	62.5122	1.60037	4.52787	1.00776	0	0	350.241	407.837			280.593	62.5122	1.60037	4.52787	1.00776	0	0	350.241	407.837
59d
Rconti,A 02:05 59d		276.601	59.2548	1.20549	4.18416	0.895943	0	0	342.142	397.075			276.601	59.2548	1.20549	4.18416	0.895943	0	0	342.142	397.075
Rconti,A 02:05 59d		277.251	59.7704	1.28557	4.14074	0.891117	0	0	343.339	398.606			277.251	59.7704	1.28557	4.14074	0.891117	0	0	343.339	398.606
Rconti,A 02:05 59d		267.838	59.4854	1.37964	4.11724	0.852335	0	0	333.672	388.153			267.838	59.4854	1.37964	4.11724	0.852335	0	0	333.672	388.153
Rconti,A 02:05 59d average		273.897	59.5035	1.29023	4.14738	0.879798	0	0	339.718	394.611			273.897	59.5035	1.29023	4.14738	0.879798	0	0	339.718	394.611
Rconti,A 12:05 59d		342.748	68.7385	1.36007	4.82208	0.879143	0.351773	0	418.9	484.298			342.748	68.7385	1.36007	4.82208	0.879143	0.351773	0	418.9	484.298
Rconti,A 12:05 59d		332.151	65.0552	1.28364	4.80301	0.913429	0.564377	0	404.771	467.728			332.151	65.0552	1.28364	4.80301	0.913429	0.564377	0	404.771	467.728
Rconti,A 12:05 59d average		337.45	66.8968	1.32186	4.81254	0.896286	0.458075	0	411.835	476.013			337.45	66.8968	1.32186	4.81254	0.896286	0.458075	0	411.835	476.013
62d VFA concentration in substrate component A (half of total media)
Rconti,A 1:4 62d		8343.63	1288.44	2.99958	4715.93	1.23767	0	0.419041	14352.6	19465.1			33374.5	5153.76	11.9983	18863.7	4.95068	0	1.67617	57410.6	77860.5
Rconti,A 1:4 62d		7561.76	1201.84	2.70283	4649.96	1.25266	0	0.445229	13418	18377.3			30247	4807.37	10.8113	18599.8	5.01064	0	1.78092	53671.9	73509
Rconti,A 1:4 62d		7579.68	1208.42	2.73878	4705	1.18895	0	0.430922	13497.5	18506.4			30318.7	4833.69	10.9551	18820	4.75579	0	1.72369	53989.8	74025.7
Rconti,A 1:4 62d average		7828.36	1232.9	2.81373	4690.3	1.22643	0	0.431731	13756	18782.9			31313.4	4931.61	11.2549	18761.2	4.9057	0	1.72692	55024.1	75131.7			1030.75	111.335	0.374011	81.6478	0.0769288	0	0.0302819	1196.77	1372.49
63d
Rconti,A 63d		172.21	48.715	0.973002	6.51234	1.03271	0	1.15796	230.601	276.102			172.21	48.715	0.973002	6.51234	1.03271	0	1.15796	230.601	276.102
Rconti,A 63d		160.174	45.5755	0.810687	5.37741	0.949303	0	0.962355	213.85	255.522			160.174	45.5755	0.810687	5.37741	0.949303	0	0.962355	213.85	255.522
Rconti,A 63d average		166.192	47.1452	0.891845	5.94488	0.991007	0	1.06016	222.226	265.812			166.192	47.1452	0.891845	5.94488	0.991007	0	1.06016	222.226	265.812			6.01803	1.56977	0.0811573	0.567467	0.0417037	0	0.0978016	8.37593	10.2904
65d
Rconti,A 11:00 65d		180.95	51.138	0.928177	4.40669	0.782082	0	0.67014	238.876	283.615			180.95	51.138	0.928177	4.40669	0.782082	0	0.67014	238.876	283.615
Rconti,A 11:00 65d		192.799	53.3424	0.883995	4.30369	0.78898	0	0.619046	252.737	299.255			192.799	53.3424	0.883995	4.30369	0.78898	0	0.619046	252.737	299.255
Rconti,A 11:00 65d average		186.875	52.2402	0.906086	4.35519	0.785531	0	0.644593	245.806	291.435			186.875	52.2402	0.906086	4.35519	0.785531	0	0.644593	245.806	291.435			5.92432	1.10219	0.0220912	0.0515018	0.00344867	0	0.0255469	6.93081	7.82021
67d
Rconti,A 67d		238.76	60.174	0.896535	3.03361	0	0	0.396542	303.26	354.361			238.76	60.174	0.896535	3.03361	0	0	0.396542	303.26	354.361
Rconti,A 67d		239.417	58.9802	0.722947	2.86372	0	0	0.361268	302.345	352.559			239.417	58.9802	0.722947	2.86372	0	0	0.361268	302.345	352.559
Rconti,A 67d		225.338	57.2459	0.724609	2.77372	0	0	0.338118	286.42	334.663			225.338	57.2459	0.724609	2.77372	0	0	0.338118	286.42	334.663
Rconti,A 67d average		234.505	58.8	0.781364	2.89035	0	0	0.365309	297.342	347.194			234.505	58.8	0.781364	2.89035	0	0	0.365309	297.342	347.194			4.58748	0.85008	0.0575878	0.0761967	0	0	0.0169864	5.46731	6.28704
69d
Rconti,A S 1:5 69d		6371.61	981.889	2.25175	3816.33	1.14925	0	0.55141	11173.8	15253.6			31858.1	4909.44	11.2587	19081.6	5.74626	0	2.75705	55868.9	76268.2
Rconti,A S 1:5 69d		6299.46	982.206	2.27731	3849.94	1.01881	0	0.520885	11135.4	15237.8			31497.3	4911.03	11.3865	19249.7	5.09405	0	2.60442	55677.1	76189.1
Rconti,A S 1:5 69d average		6335.53	982.047	2.26453	3833.13	1.08403	0	0.536148	11154.6	15245.7				4910.24	11.3226	19165.7	5.42016	0	2.68074	55773	76228.7			180.385	0.792697	0.0638967	84.0461	0.326106	0	0.0763135	95.8844	39.5676
70d
Rconti,A 70d		307.26	65.3337	1.54035	5.12511	1.03588	0	0.324716	380.62	442.381			307.26	65.3337	1.54035	5.12511	1.03588	0	0.324716	380.62	442.381
Rconti,A 70d		274.955	61.6321	1.34435	5.21538	1.01766	0.591335	0.290552	345.046	403.126			274.955	61.6321	1.34435	5.21538	1.01766	0.591335	0.290552	345.046	403.126
Rconti,A 70d		282.951	61.0947	1.35183	5.06888	1.01964	0.650121	0.275628	352.412	410.709			282.951	61.0947	1.35183	5.06888	1.01964	0.650121	0.275628	352.412	410.709
Rconti,A 70d average		288.389	62.6869	1.41218	5.13646	1.02439	0.413819	0.296965	359.359	418.739			288.389	62.6869	1.41218	5.13646	1.02439	0.413819	0.296965	359.359	418.739			9.71408	1.33248	0.0641231	0.0426701	0.00577145	0.207604	0.0145287	10.841	12.0221
73d
Rconti,A 73d		201.049	51.4909	1.41503	3.32859	0.981681	0	0.27123	258.537	304.107			201.049	51.4909	1.41503	3.32859	0.981681	0	0.27123	258.537	304.107
Rconti,A 73d		203.006	51.7487	1.38956	3.38478	0.953616	0	0.279387	260.762	306.607			203.006	51.7487	1.38956	3.38478	0.953616	0	0.279387	260.762	306.607
Rconti,A 73d average		202.028	51.6198	1.4023	3.35669	0.967649	0	0.275309	259.65	305.357			202.028	51.6198	1.4023	3.35669	0.967649	0	0.275309	259.65	305.357			0.978517	0.128903	0.012738	0.0280919	0.0140326	0	0.00407888	1.11282	1.24995
76d
Rconti,A S 1:5 76d		7031.88	1056.39	2.36368	3788.1	1.04178	0	0.397094	11880.2	16020.9			35159.4	5281.93	11.8184	18940.5	5.20891	0	1.98547	59400.9	80104.5
Rconti,A S 1:5 76d		6670.04	1016.43	2.1881	3824.25	0.942849	0	0.352038	11514.2	15638.6			33350.2	5082.17	10.9405	19121.2	4.71424	0	1.76019	57571	78192.9
Rconti,A S 1:5 76d		6553.5	1018.27	2.28743	3862.14	0.942437	0	0.363468	11437.5	15585.8			32767.5	5091.36	11.4372	19310.7	4.71218	0	1.81734	57187.5	77929.1
Rconti,A S 1:5 76d average		6751.81	1030.36	2.27974	3824.83	0.975689	0	0.370867	11610.6	15748.4			33759	5151.82	11.3987	19124.1	4.87845	0	1.85433	58053.1	78742.2			720.1	65.109	0.254164	106.874	0.165234	0	0.0676124	682.889	685.42
77
Rconti,A 77d		164.54	48.3281	1.71211	3.19305	0.924573	0	0.244947	218.942	260.385			164.54	48.3281	1.71211	3.19305	0.924573	0	0.244947	218.942	260.385
Rconti,A 77d		174.694	45.5555	1.28715	3.07575	0.901231	0	0.247668	225.762	266.035			174.694	45.5555	1.28715	3.07575	0.901231	0	0.247668	225.762	266.035
Rconti,A 77d		175.205	44.4366	1.2808	3.18225	0.876549	0	0.260623	225.242	265.053			175.205	44.4366	1.2808	3.18225	0.876549	0	0.260623	225.242	265.053
Rconti,A 77d average		171.48	46.1067	1.42669	3.15035	0.900785	0	0.25108	223.315	263.825			171.48	46.1067	1.42669	3.15035	0.900785	0	0.25108	223.315	263.825			3.47321	1.1567	0.142724	0.0374288	0.0138651	0	0.00483593	2.19162	1.74293
80d
Rconti,A 80d		81.9184	24.4184	0	0	0	0	0	106.337	124.524			81.9184	24.4184	0	0	0	0	0	106.337	124.524
Rconti,A 80d		74.0397	23.8957	0	0	0	0	0	97.9354	115.305			74.0397	23.8957	0	0	0	0	0	97.9354	115.305
Rconti,A 80d		76.5312	24.9481	0	0	0	0	0	101.479	119.56			76.5312	24.9481	0	0	0	0	0	101.479	119.56
Rconti,A 80d average		77.4964	24.4207	0	0	0	0	0	101.917	119.796			77.4964	24.4207	0	0	0	0	0	101.917	119.796			2.32502	0.303802	0	0	0	0	0	2.43512	2.66403
Rconti,B
58d
Rconti,B before pulse 58d		96.4295	29.7002	0	0	0	0	0	126.13	148.027			96.4295	29.7002	0	0	0	0	0	126.13	148.027
Rconti,B before pulse 58d		103.728	31.8966	0	0	0	0	0	135.625	159.153			103.728	31.8966	0	0	0	0	0	135.625	159.153
Rconti,B before pulse 58d average		100.079	30.7984	0	0	0	0	0	130.877	153.59			100.079	30.7984	0	0	0	0	0	130.877	153.59			3.64921	1.09819	0	0	0	0	0	4.74739	5.56291
Rconti,B 18:05 58d		110.401	32.108	0	0	0	0	0	142.509	166.612			110.401	32.108	0	0	0	0	0	142.509	166.612
Rconti,B 18:05 58d		114.053	33.3252	0	0	0	0	0	147.378	172.357			114.053	33.3252	0	0	0	0	0	147.378	172.357
Rconti,B 18:05 58d		114.373	32.9036	0	0	0	0	0	147.276	172.063			114.373	32.9036	0	0	0	0	0	147.276	172.063
Rconti,B 18:05 58d average		112.942	32.7789	0	0	0	0	0	145.721	170.344			112.942	32.7789	0	0	0	0	0	145.721	170.344			1.27404	0.356881	0	0	0	0	0	1.60644	1.86815
59d		97.8124	29.9765	0	2.116	0	0	0	129.905	153.775			489.062	149.882	0	10.58	0	0	0	649.524	768.874
Rconti,B 02:05 59d		97.7639	29.9373	0	1.58997	0	0	0	129.291	152.707			488.82	149.687	0	7.94984	0	0	0	646.456	763.533
Rconti,B 02:05 59d		93.3574	29.1421	0	1.69971	0	0	0	124.199	146.99			466.787	145.71	0	8.49857	0	0	0	620.996	734.952
Rconti,B 02:05 59d average		96.3112	29.6853	0	1.80189	0	0	0	127.798	151.157			481.556	148.426	0	9.00947	0	0	0	638.992	755.786			7.38499	1.35921	0	0.801088	0	0	0	9.04163	10.5306
Rconti,B 12:05 59d		85.406	27.598	0	1.933	0	0	0.28006	115.217	137.192			85.406	27.598	0	1.933	0	0	0.28006	115.217	137.192
Rconti,B 12:05 59d		104.03	29.5148	0	2.04012	0	0	0.26835	135.853	160.182			104.03	29.5148	0	2.04012	0	0	0.26835	135.853	160.182
Rconti,B 12:05 59d average		94.7178	28.5564	0	1.98656	0	0	0.274205	125.535	148.687			94.7178	28.5564	0	1.98656	0	0	0.274205	125.535	148.687			9.31182	0.958389	0	0.0535593	0	0	0.00585534	10.3179	11.4954
63d
Rconti,B 63d		75.4342	18.1997	0	3.39887	0	0	0.781629	97.8144	116.102			75.4342	18.1997	0	3.39887	0	0	0.781629	97.8144	116.102
Rconti,B 63d		68.9372	16.9119	0	2.95706	0	0	0.70995	89.5161	106.244			68.9372	16.9119	0	2.95706	0	0	0.70995	89.5161	106.244
Rconti,B 63d		75.3448	17.7994	0	3.07426	0	0	0.71378	96.9323	114.662			75.3448	17.7994	0	3.07426	0	0	0.71378	96.9323	114.662
Rconti,B 63d average		73.2388	17.637	0	3.1434	0	0	0.73512	94.7543	112.336			73.2388	17.637	0	3.1434	0	0	0.73512	94.7543	112.336			2.15092	0.38052	0	0.132142	0	0	0.0232807	2.63142	3.07427
64
Rconti,B 10:30 64d		68.0406	29.2788	0	2.61025	0	0	0.832478	100.762	123.597			68.0406	29.2788	0	2.61025	0	0	0.832478	100.762	123.597
Rconti,B 10:30 64d		66.9372	27.4723	0	2.34282	0	0	0.730648	97.483	118.977			66.9372	27.4723	0	2.34282	0	0	0.730648	97.483	118.977
Rconti,B 10:30 64d		63.3969	26.3908	0	2.23443	0	0	0.717541	92.7397	113.33			63.3969	26.3908	0	2.23443	0	0	0.717541	92.7397	113.33
Rconti,B 10:30 64d average		66.1249	27.714	0	2.39584	0	0	0.760222	96.9949	118.635			66.1249	27.714	0	2.39584	0	0	0.760222	96.9949	118.635			1.4007	0.842384	0	0.111682	0	0	0.0363254	2.32869	2.96861
Rconti,B 12:05 64d		3694.48	624.971	5.77966	2352.52	1.35129	2.46574	20.7896	6702.36	9242.44			3694.48	624.971	5.77966	2352.52	1.35129	2.46574	20.7896	6702.36	9242.44
Rconti,B 12:05 64d		3831.41	632.983	5.5697	2377.36	1.27354	2.08233	21.6906	6872.37	9446.91			3831.41	632.983	5.5697	2377.36	1.27354	2.08233	21.6906	6872.37	9446.91
Rconti,B 12:05 64d average		3762.95	628.977	5.67468	2364.94	1.31241	2.27404	21.2401	6787.37	9344.67			3762.95	628.977	5.67468	2364.94	1.31241	2.27404	21.2401	6787.37	9344.67			68.463	4.00566	0.104981	12.4206	0.0388772	0.191702	0.4505	85.0042	102.239
Rconti,B 14:05 64d		3921.82	645.821	6.11872	2404.47	1.59538	3.06854	34.3554	7017.25	9643.91			3921.82	645.821	6.11872	2404.47	1.59538	3.06854	34.3554	7017.25	9643.91
Rconti,B 14:05 64d		3795.83	633.181	6.13508	2368.77	1.52149	2.89266	34.9891	6843.32	9425.95			3795.83	633.181	6.13508	2368.77	1.52149	2.89266	34.9891	6843.32	9425.95
Rconti,B 14:05 64d average		3858.82	639.501	6.1269	2386.62	1.55844	2.9806	34.6723	6930.28	9534.93			3858.82	639.501	6.1269	2386.62	1.55844	2.9806	34.6723	6930.28	9534.93			62.995	6.31973	0.00818002	17.8493	0.0369456	0.0879399	0.316866	86.9639	108.976
Rconti,B 16:05 64d		3752.82	639.927	7.24034	2326.35	2.69136	6.70343	71.8295	6807.56	9406.13			3752.82	639.927	7.24034	2326.35	2.69136	6.70343	71.8295	6807.56	9406.13
Rconti,B 16:05 64d		3730.48	634.587	7.21684	2304.58	2.72917	6.6715	73.8222	6760.08	9338.89			3730.48	634.587	7.21684	2304.58	2.72917	6.6715	73.8222	6760.08	9338.89
Rconti,B 16:05 64d average		3741.65	637.257	7.22859	2315.46	2.71026	6.68746	72.8259	6783.82	9372.51			3741.65	637.257	7.22859	2315.46	2.71026	6.68746	72.8259	6783.82	9372.51			11.1731	2.67001	0.0117506	10.8868	0.018904	0.0159659	0.996384	23.7423	33.6242
Rconti,B 20:05 64d		3631.5	631.689	9.71614	2194.62	4.71847	10.6574	110.795	6593.7	9126.56			3631.5	631.689	9.71614	2194.62	4.71847	10.6574	110.795	6593.7	9126.56
Rconti,B 20:05 64d		3621.25	629.648	9.84113	2187.99	4.79249	10.8718	112.193	6576.58	9104.34			3621.25	629.648	9.84113	2187.99	4.79249	10.8718	112.193	6576.58	9104.34
Rconti,B 20:05 64d average		3626.37	630.669	9.77864	2191.3	4.75548	10.7646	111.494	6585.14	9115.45			3626.37	630.669	9.77864	2191.3	4.75548	10.7646	111.494	6585.14	9115.45			5.12921	1.0202	0.062496	3.31332	0.037009	0.107241	0.699063	8.55693	11.1131
65d
Rconti,B 11:00 65d		3424.9	581.481	170.163	1021.84	69.797	40.7767	238.72	5547.68	7462.88			3424.9	581.481	170.163	1021.84	69.797	40.7767	238.72	5547.68	7462.88
Rconti,B 11:00 65d		3495.87	587.161	171.452	1014.73	70.2238	41.1859	243.019	5623.65	7547.97			3495.87	587.161	171.452	1014.73	70.2238	41.1859	243.019	5623.65	7547.97
Rconti,B 11:00 65d average		3460.39	584.321	170.808	1018.29	70.0104	40.9813	240.869	5585.66	7505.43			3460.39	584.321	170.808	1018.29	70.0104	40.9813	240.869	5585.66	7505.43			35.4888	2.84032	0.644542	3.55655	0.213403	0.204568	2.14968	37.9847	42.544
Rconti,B 12:40 65d		4144.31	683.447	161.056	1534.92	64.7238	36.9379	213.392	6838.79	9229.94			4144.31	683.447	161.056	1534.92	64.7238	36.9379	213.392	6838.79	9229.94
Rconti,B 12:40 65d		4128.55	689.746	161.649	1610.21	64.5821	35.5622	197.841	6888.14	9323.4			4128.55	689.746	161.649	1610.21	64.5821	35.5622	197.841	6888.14	9323.4
Rconti,B 12:40 65d		4055.57	682.107	160.487	1599.6	64.2082	35.6842	194.3	6791.96	9204.05			4055.57	682.107	160.487	1599.6	64.2082	35.6842	194.3	6791.96	9204.05
Rconti,B 12:40 65d average		4109.48	685.1	161.064	1581.58	64.5047	36.0614	201.844	6839.63	9252.46			4109.48	685.1	161.064	1581.58	64.5047	36.0614	201.844	6839.63	9252.46			27.3358	2.3549	0.335426	23.5296	0.153777	0.439637	5.86345	27.7692	36.2467
66
Rconti,B 11:00 66d		3327.43	666.752	300.323	910.61	116.308	54.6969	213.644	5589.77	7589.91			3327.43	666.752	300.323	910.61	116.308	54.6969	213.644	5589.77	7589.91
Rconti,B 11:00 66d		3170.96	646.194	295.41	893.114	115.318	54.7793	223.894	5399.67	7371.36			3170.96	646.194	295.41	893.114	115.318	54.7793	223.894	5399.67	7371.36
Rconti,B 11:00 66d average		3249.2	656.473	297.867	901.862	115.813	54.7381	218.769	5494.72	7480.64			3249.2	656.473	297.867	901.862	115.813	54.7381	218.769	5494.72	7480.64			78.2368	10.2788	2.45621	8.74767	0.494893	0.0412326	5.12492	95.0483	109.276
67d
Rconti,B 67d		3452.53	800.58	389.854	947.525	151.875	70.1799	189.962	6002.5	8208.02			3452.53	800.58	389.854	947.525	151.875	70.1799	189.962	6002.5	8208.02
Rconti,B 67d		3387.94	814.776	402.955	964.33	159.273	75.351	179.35	5983.98	8217.08			3387.94	814.776	402.955	964.33	159.273	75.351	179.35	5983.98	8217.08
Rconti,B 67d		3508	825.21	402.309	968.943	159.025	75.985	179.755	6119.22	8370.18			3508	825.21	402.309	968.943	159.025	75.985	179.755	6119.22	8370.18
Rconti,B 67d average		3449.49	813.522	398.373	960.266	156.724	73.8386	183.022	6035.24	8265.09			3449.49	813.522	398.373	960.266	156.724	73.8386	183.022	6035.24	8265.09			34.6897	7.13777	4.26341	6.50807	2.42589	1.8385	3.47192	42.3328	52.6099
68d
Rconti,B 68d		3901.92	1039.03	422.172	1272.74	161.733	81.5414	181.788	7060.93	9724.95			3901.92	1039.03	422.172	1272.74	161.733	81.5414	181.788	7060.93	9724.95
Rconti,B 68d		3979.13	1074.8	430.551	1337.23	164.482	84.0247	180.227	7250.45	10001.4			3979.13	1074.8	430.551	1337.23	164.482	84.0247	180.227	7250.45	10001.4
Rconti,B 68d		4016.67	1097.16	440.054	1368.88	167.68	85.8864	183.245	7359.57	10167.2			4016.67	1097.16	440.054	1368.88	167.68	85.8864	183.245	7359.57	10167.2
Rconti,B 68d average		3965.91	1070.33	430.926	1326.28	164.632	83.8175	181.753	7223.65	9964.53			3965.91	1070.33	430.926	1326.28	164.632	83.8175	181.753	7223.65	9964.53			33.7765	16.928	5.16537	28.2893	1.71827	1.25856	0.871369	87.2459	128.999
69d
Rconti,B 1:2 69d		2463.84	663.292	194.866	1135.82	74.6775	38.1095	77.2872	4647.9	6459.85			4927.69	1326.58	389.731	2271.64	149.355	76.2189	154.574	9295.79	12919.7
Rconti,B 1:2 69d		2341.99	637.081	189.319	1103.12	73.3974	38.1738	80.5287	4463.61	6224.92			4683.98	1274.16	378.637	2206.23	146.795	76.3477	161.057	8927.21	12449.8
Rconti,B 1:2 69d average		2402.92	650.186	192.092	1119.47	74.0375	38.1417	78.9079	4555.75	6342.39			4805.83	1300.37	384.184	2238.94	148.075	76.2833	157.816	9111.5	12684.8			121.855	26.2109	5.54694	32.7016	1.28012	0.0643728	3.24155	184.289	234.925
70d
Rconti,B 1:2 70d		3225.24	745.21	169.959	1645.67	65.9849	32.5019	67.9541	5952.51	8231.12			6450.47	1490.42	339.918	3291.33	131.97	65.0038	135.908	11905	16462.2
Rconti,B 1:2 70d		3176.3	728.449	162.821	1665.87	64.1588	32.272	70.3166	5900.19	8178.23			6352.59	1456.9	325.642	3331.75	128.318	64.5441	140.633	11800.4	16356.5
Rconti,B 1:2 70d		3317.2	747.82	165.152	1698.88	64.5429	32.5848	71.2922	6097.47	8426.13			6634.4	1495.64	330.305	3397.76	129.086	65.1696	142.584	12194.9	16852.3
Rconti,B 1:2 70d average		3239.58	740.493	165.977	1670.14	64.8955	32.4529	69.8543	5983.39	8278.5			6479.15	1480.99	331.955	3340.28	129.791	64.9059	139.709	11966.8	16557			82.6039	12.1377	4.20275	31.0173	1.11171	0.187106	1.9819	118.012	150.76
71
Rconti,B 1:4 71d		2083.27	428.334	73.45	1070.44	26.8157	13.4788	30.2829	3726.07	5106.59			8333.08	1713.34	293.8	4281.76	107.263	53.9152	121.132	14904.3	20426.3
Rconti,B 1:4 71d		2094.1	429.742	73.6795	1078.09	27.2132	13.8583	31.8804	3748.57	5139.75			8376.41	1718.97	294.718	4312.37	108.853	55.4332	127.522	14994.3	20559
Rconti,B 1:4 71d average		2088.69	429.038	73.5648	1074.27	27.0144	13.6686	31.0817	3737.32	5123.17			8354.74	1716.15	294.259	4297.07	108.058	54.6742	124.327	14949.3	20492.7			21.6622	2.81517	0.458997	15.3065	0.79505	0.758988	3.195	44.992	66.322
73d
Rconti,B 1:4 73d		2548.09	477.7	51.6375	1419.56	19.009	9.27404	21.1744	4546.45	6229.65			10192.4	1910.8	206.55	5678.25	76.0362	37.0962	84.6976	18185.8	24918.6
Rconti,B 1:4 73d		2440.66	465.767	51.2694	1395.01	19.0224	9.35234	22.4582	4403.53	6054.33			9762.62	1863.07	205.078	5580.04	76.0894	37.4094	89.8327	17614.1	24217.3
Rconti,B 1:4 73d average		2494.37	471.733	51.4535	1407.29	19.0157	9.31319	21.8163	4474.99	6141.99			9977.5	1886.93	205.814	5629.15	76.0628	37.2528	87.2651	17900	24568			214.877	23.8672	0.736306	49.1061	0.0266306	0.156596	2.56756	285.836	350.649
77
Rconti,B 1:4 77d		3262.09	559.227	28.1094	1876.26	10.3371	4.69408	11.3596	5752.08	7856.48			13048.4	2236.91	112.438	7505.04	41.3485	18.7763	45.4385	23008.3	31425.9
Rconti,B 1:4 77d		3241.51	557.58	27.8852	1875.94	10.3494	4.779	11.7858	5729.84	7832.13			12966.1	2230.32	111.541	7503.78	41.3976	19.116	47.1431	22919.4	31328.5
Rconti,B 1:4 77d average		3251.8	558.403	27.9973	1876.1	10.3433	4.73654	11.5727	5740.96	7844.3			13007.2	2233.61	111.989	7504.41	41.373	18.9462	46.2908	22963.8	31377.2			41.154	3.29397	0.448346	0.629199	0.0245625	0.169857	0.852292	44.4788	48.6982
80d
Rconti,B 1:4 80d		3502.84	595.194	17.355	2084.17	6.47764	2.60197	6.84226	6215.48	8505.13			14011.4	2380.78	69.42	8336.67	25.9105	10.4079	27.369	24861.9	34020.5
Rconti,B 1:4 80d		3382.49	577.086	16.9238	2033.72	6.39927	2.54057	7.10113	6026.26	8256.69			13529.9	2308.34	67.6951	8134.89	25.5971	10.1623	28.4045	24105	33026.8
Rconti,B 1:4 80d average		3442.66	586.14	17.1394	2058.94	6.43845	2.57127	6.9717	6120.87	8380.91			13770.7	2344.56	68.5576	8235.78	25.7538	10.2851	27.8868	24483.5	33523.7			240.714	36.2169	0.862437	100.894	0.156728	0.122798	0.517751	378.45	496.88
Rdisco
28
Rdisco 28d		13.3614	117.926	0	0	1.84866	0	0.450275	133.587	197.127			13.3614	117.926	0	0	1.84866	0	0.450275	133.587	197.127
Rdisco 28d		10.4942	129.259	0	0	1.82875	0	0.256758	141.838	210.705			10.4942	129.259	0	0	1.82875	0	0.256758	141.838	210.705
Rdisco 28d average		11.9278	123.593	0	0	1.83871	0	0.353516	137.713	203.916			11.9278	123.593	0	0	1.83871	0	0.353516	137.713	203.916			1.43357	5.66616	0	0	0.00995642	0	0.0967587	4.12588	6.78881
Rdisco 15:30 28d		2032.91	423.931	95.1593	957.969	7.71727	5.8309	49.7375	3573.26	4869.11			2032.91	423.931	95.1593	957.969	7.71727	5.8309	49.7375	3573.26	4869.11
Rdisco 15:30 28d		2118.74	440.031	98.5391	1003.53	8.07927	6.04324	53.8517	3728.81	5084.54			2118.74	440.031	98.5391	1003.53	8.07927	6.04324	53.8517	3728.81	5084.54
Rdisco 15:30 28d average		2075.83	431.981	96.8492	980.747	7.89827	5.93707	51.7946	3651.04	4976.83			2075.83	431.981	96.8492	980.747	7.89827	5.93707	51.7946	3651.04	4976.83			42.9135	8.05018	1.68991	22.7787	0.181001	0.106172	2.05713	77.7766	107.718
42d
Rdisco 42d		1454.53	1040.74	116.033	49.5295	9.09816	38.3678	1.17015	2709.47	3528.59			1454.53	1040.74	116.033	49.5295	9.09816	38.3678	1.17015	2709.47	3528.59
Rdisco 42d		1640.11	1096.51	122.485	56.1718	9.43062	48.0784	1.53862	2974.32	3856.5			1640.11	1096.51	122.485	56.1718	9.43062	48.0784	1.53862	2974.32	3856.5
Rdisco 42d average		1547.32	1068.62	119.259	52.8507	9.26439	43.2231	1.35439	2841.89	3692.54			1547.32	1068.62	119.259	52.8507	9.26439	43.2231	1.35439	2841.89	3692.54			92.7889	27.8851	3.22558	3.32113	0.166228	4.85528	0.184237	132.426	163.955
Rdisco 4.15pm 42d		1689.29	701.307	194.83	654.408	16.0955	21.3093	53.2542	3330.5	4605.6			1689.29	701.307	194.83	654.408	16.0955	21.3093	53.2542	3330.5	4605.6
Rdisco 4.15pm 42d		1715.59	700.499	194.031	654.481	16.0655	21.1182	56.281	3358.07	4637.4			1715.59	700.499	194.031	654.481	16.0655	21.1182	56.281	3358.07	4637.4
Rdisco 4.15pm 42d average		1702.44	700.903	194.43	654.445	16.0805	21.2138	54.7676	3344.28	4621.5			1702.44	700.903	194.43	654.445	16.0805	21.2138	54.7676	3344.28	4621.5			13.1498	0.403763	0.399464	0.0364761	0.0150123	0.0955269	1.51338	13.7859	15.9039
49
Rdisco 49d		11.9902	188.735	0	1.64874	0.894241	0	0	203.268	302.645			11.9902	188.735	0	1.64874	0.894241	0	0	203.268	302.645
Rdisco 49d		12.7523	191.067	0	1.1673	0.860649	0	0	205.847	306.036			12.7523	191.067	0	1.1673	0.860649	0	0	205.847	306.036
Rdisco 49d		11.7362	173.499	0	1.45815	0.807121	0	0	187.5	278.842			11.7362	173.499	0	1.45815	0.807121	0	0	187.5	278.842
Rdisco 49d average		12.1595	184.434	0	1.42473	0.854003	0	0	198.872	295.841			12.1595	184.434	0	1.42473	0.854003	0	0	198.872	295.841			0.305301	5.50857	0	0.139981	0.0253678	0	0	5.73423	8.55572
Rdisco 19:00 49d		2235.15	359.954	44.3251	891.048	15.5066	44.2329	42.6471	3632.87	4853.22			2235.15	359.954	44.3251	891.048	15.5066	44.2329	42.6471	3632.87	4853.22
Rdisco 19:00 49d		2212.09	354.102	44.4395	892.594	15.621	44.9682	44.831	3608.64	4829.26			2212.09	354.102	44.4395	892.594	15.621	44.9682	44.831	3608.64	4829.26
Rdisco 19:00 49d average		2223.62	357.028	44.3823	891.821	15.5638	44.6005	43.7391	3620.76	4841.24			2223.62	357.028	44.3823	891.821	15.5638	44.6005	43.7391	3620.76	4841.24			11.5325	2.92593	0.057179	0.772797	0.0571879	0.367651	1.09197	12.1116	11.9783
58d
Rdisco before pulse 58d		12.6853	0	0	0	0	0	0	12.6853	13.5733			12.6853	0	0	0	0	0	0	12.6853	13.5733
Rdisco before pulse 58d		9.94551	0	0	0	0	0	0	9.94551	10.6417			9.94551	0	0	0	0	0	0	9.94551	10.6417
Rdisco before pulse 58d		11.0442	0	0	0	0	0	0	11.0442	11.8173			11.0442	0	0	0	0	0	0	11.0442	11.8173
Rdisco before pulse 58d average		11.225	0	0	0	0	0	0	11.225	12.0108			11.225	0	0	0	0	0	0	11.225	12.0108			0.79607	0	0	0	0	0	0	0.79607	0.851794
Rdisco 14:05 58d		2440.38	408.289	5.30073	1488.93	1.88565	0.711855	8.48337	4353.98	5971.18			2440.38	408.289	5.30073	1488.93	1.88565	0.711855	8.48337	4353.98	5971.18
Rdisco 14:05 58d		2540.38	421.219	5.31601	1542.38	1.91561	0.4791	9.15009	4520.84	6196.07			2540.38	421.219	5.31601	1542.38	1.91561	0.4791	9.15009	4520.84	6196.07
Rdisco 14:05 58d average		2490.38	414.754	5.30837	1515.65	1.90063	0.595478	8.81673	4437.41	6083.62			2490.38	414.754	5.30837	1515.65	1.90063	0.595478	8.81673	4437.41	6083.62			50.0014	6.46492	0.0076427	26.7249	0.014981	0.116378	0.333364	83.4308	112.443
Rdisco 14:35 58d		2464.19	407.198	6.43014	1473.77	3.65865	9.83593	20.301	4385.39	6017.72			2464.19	407.198	6.43014	1473.77	3.65865	9.83593	20.301	4385.39	6017.72
Rdisco 14:35 58d		2481.92	410.229	6.38116	1483.18	3.71826	10.2976	21.0377	4416.76	6060.96			2481.92	410.229	6.38116	1483.18	3.71826	10.2976	21.0377	4416.76	6060.96
Rdisco 14:35 58d average		2473.05	408.714	6.40565	1478.47	3.68845	10.0668	20.6693	4401.07	6039.34			2473.05	408.714	6.40565	1478.47	3.68845	10.0668	20.6693	4401.07	6039.34			8.86131	1.51552	0.0244912	4.70114	0.0298058	0.230843	0.368332	15.6825	21.6236
Rdisco 15:05 58d		2548.65	404.593	8.06149	1413.62	5.74809	23.3271	33.1804	4437.18	6057.76			2548.65	404.593	8.06149	1413.62	5.74809	23.3271	33.1804	4437.18	6057.76
Rdisco 15:05 58d		2568.42	407.57	8.09718	1429.83	5.82531	24.1768	34.3369	4478.25	6117.41			2568.42	407.57	8.09718	1429.83	5.82531	24.1768	34.3369	4478.25	6117.41
Rdisco 15:05 58d average		2558.54	406.082	8.07933	1421.72	5.7867	23.7519	33.7587	4457.72	6087.58			2558.54	406.082	8.07933	1421.72	5.7867	23.7519	33.7587	4457.72	6087.58			9.88347	1.48862	0.0178439	8.10595	0.0386121	0.424882	0.57823	20.5376	29.8261
Rdisco 16:05 58d		2510.17	381.73	14.0546	1216.27	10.1118	45.6598	52.0695	4230.06	5729.81			2510.17	381.73	14.0546	1216.27	10.1118	45.6598	52.0695	4230.06	5729.81
Rdisco 16:05 58d		2551.39	385.606	14.1883	1220.34	10.4222	46.2064	53.5689	4281.72	5792.47			2551.39	385.606	14.1883	1220.34	10.4222	46.2064	53.5689	4281.72	5792.47
Rdisco 16:05 58d average		2530.78	383.668	14.1215	1218.31	10.267	45.9331	52.8192	4255.89	5761.14			2530.78	383.668	14.1215	1218.31	10.267	45.9331	52.8192	4255.89	5761.14			20.6089	1.9382	0.0668183	2.03593	0.155218	0.273301	0.74967	25.828	31.3286
Rdisco 18:05 58d		2505.01	349.821	30.9224	824.59	18.4727	75.5926	71.5983	3876.01	5115.03			2505.01	349.821	30.9224	824.59	18.4727	75.5926	71.5983	3876.01	5115.03
Rdisco 18:05 58d		2440.75	347.742	31.0815	821.683	18.3135	76.0201	73.7204	3809.31	5043.35			2440.75	347.742	31.0815	821.683	18.3135	76.0201	73.7204	3809.31	5043.35
Rdisco 18:05 58d average		2472.88	348.782	31.0019	823.137	18.3931	75.8063	72.6593	3842.66	5079.19			2472.88	348.782	31.0019	823.137	18.3931	75.8063	72.6593	3842.66	5079.19			32.131	1.03958	0.0795676	1.45359	0.0795876	0.213776	1.06107	33.3493	35.8426
Rdisco 20:05 58d		2329.15	329.351	43.6605	575.428	23.5485	81.9378	75.8492	3458.93	4498.31			2329.15	329.351	43.6605	575.428	23.5485	81.9378	75.8492	3458.93	4498.31
Rdisco 20:05 58d		2281.81	323.099	44.5056	521.383	24.0885	84.093	77.3638	3356.34	4350.22			2281.81	323.099	44.5056	521.383	24.0885	84.093	77.3638	3356.34	4350.22
Rdisco 20:05 58d		2362.15	330.218	45.3842	524.364	24.3078	84.5133	77.2318	3448.17	4454.98			2362.15	330.218	45.3842	524.364	24.3078	84.5133	77.2318	3448.17	4454.98
Rdisco 20:05 58d average		2324.37	327.556	44.5168	540.392	23.9816	83.5147	76.8149	3421.15	4434.5			2324.37	327.556	44.5168	540.392	23.9816	83.5147	76.8149	3421.15	4434.5			23.3165	2.24237	0.497627	17.5393	0.225625	0.797734	0.484357	32.5515	43.9594
Rdisco 21:20 58d		2227.67	325.833	53.2442	354.097	27.713	81.8187	75.0412	3145.42	4005.51			2227.67	325.833	53.2442	354.097	27.713	81.8187	75.0412	3145.42	4005.51
Rdisco 21:20 58d		2233.46	325.176	52.933	349.623	27.2937	80.9113	73.4722	3142.86	3995.84			2233.46	325.176	52.933	349.623	27.2937	80.9113	73.4722	3142.86	3995.84
Rdisco 21:20 58d average		2230.56	325.505	53.0886	351.86	27.5033	81.365	74.2567	3144.14	4000.68			2230.56	325.505	53.0886	351.86	27.5033	81.365	74.2567	3144.14	4000.68			2.89343	0.328673	0.155629	2.23718	0.209672	0.453714	0.784493	1.27593	4.83444
59d
Rdisco 00:05 59d		1889.72	332.446	62.6534	91.9545	29.9236	44.076	48.2277	2499	3062.44			1889.72	332.446	62.6534	91.9545	29.9236	44.076	48.2277	2499	3062.44
Rdisco 00:05 59d		1890.66	330.384	61.7564	88.3472	29.9264	43.1153	46.4566	2490.65	3046.29			1890.66	330.384	61.7564	88.3472	29.9264	43.1153	46.4566	2490.65	3046.29
Rdisco 00:05 59d average		1890.19	331.415	62.2049	90.1509	29.925	43.5957	47.3422	2494.83	3054.36			1890.19	331.415	62.2049	90.1509	29.925	43.5957	47.3422	2494.83	3054.36			0.471955	1.03095	0.448535	1.80367	0.00142333	0.480313	0.885539	4.17564	8.07589
Rdisco 02:05 59d
Rdisco 02:05 59d		1427.31	320.155	55.3927	15.9101	25.7055	7.77984	7.53191	1859.78	2225.3			1427.31	320.155	55.3927	15.9101	25.7055	7.77984	7.53191	1859.78	2225.3
Rdisco 02:05 59d		1449.24	321.113	55.3402	16.0806	25.8276	7.95127	8.14825	1883.7	2252.39			1449.24	321.113	55.3402	16.0806	25.8276	7.95127	8.14825	1883.7	2252.39
Rdisco 02:05 59d average		1438.27	320.634	55.3664	15.9954	25.7665	7.86556	7.84008	1871.74	2238.84			1438.27	320.634	55.3664	15.9954	25.7665	7.86556	7.84008	1871.74	2238.84			10.9663	0.478678	0.0262481	0.0852778	0.0610519	0.0857111	0.308171	11.959	13.5416
Rdisco 04:05 59d		1005.29	300.972	37.1824	5.74253	16.0663	1.21025	1.55221	1368.02	1646.92			1005.29	300.972	37.1824	5.74253	16.0663	1.21025	1.55221	1368.02	1646.92
Rdisco 04:05 59d		968.487	295.693	37.0777	5.57065	16.0858	1.0617	1.21023	1325.19	1598.04			968.487	295.693	37.0777	5.57065	16.0858	1.0617	1.21023	1325.19	1598.04
Rdisco 04:05 59d average		986.89	298.333	37.1301	5.65659	16.076	1.13597	1.38122	1346.6	1622.48			986.89	298.333	37.1301	5.65659	16.076	1.13597	1.38122	1346.6	1622.48			18.4039	2.63958	0.052328	0.0859374	0.00973865	0.0742721	0.170993	21.4172	24.4374
Rdisco 06:05 59d		571.707	268.555	17.0595	3.5231	7.94761	0	0.871928	869.664	1072.84			571.707	268.555	17.0595	3.5231	7.94761	0	0.871928	869.664	1072.84
Rdisco 06:05 59d		554.088	268.498	17.1023	3.35396	7.97174	0	0.782764	851.797	1053.52			554.088	268.498	17.1023	3.35396	7.97174	0	0.782764	851.797	1053.52
Rdisco 06:05 59d average		562.898	268.526	17.0809	3.43853	7.95968	0	0.827346	860.731	1063.18			562.898	268.526	17.0809	3.43853	7.95968	0	0.827346	860.731	1063.18			8.80943	0.0286685	0.0213832	0.0845698	0.0120696	0	0.0445817	8.9338	9.65784
Rdisco 08:05 59d		112.65	203.536	3.49831	2.11499	2.4629	0	0.573482	324.836	444.377			112.65	203.536	3.49831	2.11499	2.4629	0	0.573482	324.836	444.377
Rdisco 08:05 59d		107.023	203.777	3.39666	1.99492	2.32322	0	0.557436	319.072	437.996			107.023	203.777	3.39666	1.99492	2.32322	0	0.557436	319.072	437.996
Rdisco 08:05 59d average		109.836	203.657	3.44748	2.05496	2.39306	0	0.565459	321.954	441.187			109.836	203.657	3.44748	2.05496	2.39306	0	0.565459	321.954	441.187			2.81375	0.120623	0.0508272	0.0600315	0.0698398	0	0.00802289	2.88185	3.19046
Rdisco 10:05 59d		16.0817	137.926	0	1.7962	0	0	0.496962	156.301	229.838			16.0817	137.926	0	1.7962	0	0	0.496962	156.301	229.838
Rdisco 10:05 59d		15.3109	137.221	0	1.69555	0	0	0.482922	154.711	227.735			15.3109	137.221	0	1.69555	0	0	0.482922	154.711	227.735
Rdisco 10:05 59d average		15.6963	137.574	0	1.74588	0	0	0.489942	155.506	228.787			15.6963	137.574	0	1.74588	0	0	0.489942	155.506	228.787			0.385411	0.352258	0	0.0503271	0	0	0.00701986	0.795016	1.05134
Rdisco 12:05 59d		12.7734	81.2748	0	1.66749	0	0	0.431675	96.1473	140.377			12.7734	81.2748	0	1.66749	0	0	0.431675	96.1473	140.377
Rdisco 12:05 59d		12.4	74.0587	0	1.58757	0	0	0.437197	88.4835	128.948			12.4	74.0587	0	1.58757	0	0	0.437197	88.4835	128.948
Rdisco 12:05 59d		11.8313	74.7256	0	1.61226	0	0	0.403664	88.5728	129.317			11.8313	74.7256	0	1.61226	0	0	0.403664	88.5728	129.317
Rdisco 12:05 59d average		12.3349	76.6864	0	1.62244	0	0	0.424179	91.0679	132.881			12.3349	76.6864	0	1.62244	0	0	0.424179	91.0679	132.881			0.2739	2.30226	0	0.0236248	0	0	0.0103803	2.53985	3.7496
Rdisco 13:35 59d		11.1949	34.671	0	1.71554	0	0	0.418388	47.9999	68.3745			11.1949	34.671	0	1.71554	0	0	0.418388	47.9999	68.3745
Rdisco 13:35 59d		10.789	37.0316	0	1.70159	0	0	0.416715	49.9389	71.4756			10.789	37.0316	0	1.70159	0	0	0.416715	49.9389	71.4756
Rdisco 13:35 59d average		10.992	35.8513	0	1.70857	0	0	0.417552	48.9694	69.9251			10.992	35.8513	0	1.70857	0	0	0.417552	48.9694	69.9251			0.202986	1.18031	0	0.00697322	0	0	0.000836573	0.969512	1.55054
63d
Rdisco 63d		13.1605	95.7532	0.621133	1.27909	1.33632	0	0	112.15	164.854			13.1605	95.7532	0.621133	1.27909	1.33632	0	0	112.15	164.854
Rdisco 63d		12.9313	99.3788	0.617368	1.3352	1.3485	0	0	115.611	170.203			12.9313	99.3788	0.617368	1.3352	1.3485	0	0	115.611	170.203
Rdisco 63d average		13.0459	97.566	0.619251	1.30714	1.34241	0	0	113.881	167.528			13.0459	97.566	0.619251	1.30714	1.34241	0	0	113.881	167.528			0.114602	1.81279	0.00188265	0.0280526	0.00608908	0	0	1.73045	2.67474
Rdisco 16:05 63d		2534.92	380.873	26.5097	706.268	18.7005	88.8746	68.15	3824.3	4990.52			2534.92	380.873	26.5097	706.268	18.7005	88.8746	68.15	3824.3	4990.52
Rdisco 16:05 63d		2594.54	387.212	26.9129	721.574	19.0093	92.1354	73.6544	3915.04	5111.87			2594.54	387.212	26.9129	721.574	19.0093	92.1354	73.6544	3915.04	5111.87
Rdisco 16:05 63d average		2564.73	384.042	26.7113	713.921	18.8549	90.505	70.9022	3869.67	5051.19			2564.73	384.042	26.7113	713.921	18.8549	90.505	70.9022	3869.67	5051.19			29.8087	3.16988	0.201603	7.6533	0.1544	1.63037	2.75222	45.3705	60.6736
64
Rdisco 10:30 64		15.1492	110.229	1.08281	3.43144	1.24877	0	1.12148	132.263	195.886			15.1492	110.229	1.08281	3.43144	1.24877	0	1.12148	132.263	195.886
Rdisco 10:30 64d		16.4099	107.56	0.857594	2.95956	1.14162	0	0.997389	129.926	191.444			16.4099	107.56	0.857594	2.95956	1.14162	0	0.997389	129.926	191.444
Rdisco 10:30 64d		15.9745	103.556	0.841248	2.81881	1.04871	0	0.945421	125.185	184.343			15.9745	103.556	0.841248	2.81881	1.04871	0	0.945421	125.185	184.343
Rdisco 10:30 64d average		15.8445	107.115	0.927216	3.06994	1.14637	0	1.02143	129.124	190.558			15.8445	107.115	0.927216	3.06994	1.14637	0	1.02143	129.124	190.558			0.369708	1.93919	0.0779382	0.185261	0.0578012	0	0.0522249	2.08223	3.36168
Rdisco 12:05 64d		3577.38	661.964	3.68305	2349.91	1.90372	1.37045	5.63707	6601.84	9129.98			3577.38	661.964	3.68305	2349.91	1.90372	1.37045	5.63707	6601.84	9129.98
Rdisco 12:05 64d		3711.3	678.711	3.63637	2415.6	1.90697	1.16539	5.68695	6818	9417.72			3711.3	678.711	3.63637	2415.6	1.90697	1.16539	5.68695	6818	9417.72
Rdisco 12:05 64d average		3644.34	670.337	3.65971	2382.75	1.90535	1.26792	5.66201	6709.92	9273.85			3644.34	670.337	3.65971	2382.75	1.90535	1.26792	5.66201	6709.92	9273.85			66.9595	8.37324	0.023337	32.8443	0.00162428	0.10253	0.0249425	108.078	143.873
Rdisco 14:05 64d		3689.14	679.958	4.21227	2398.88	2.4427	2.14664	13.3211	6790.11	9386.42			3689.14	679.958	4.21227	2398.88	2.4427	2.14664	13.3211	6790.11	9386.42
Rdisco 14:05 64d		3760.51	685.185	4.22486	2411.97	2.5127	2.20791	13.9686	6880.58	9496.21			3760.51	685.185	4.22486	2411.97	2.5127	2.20791	13.9686	6880.58	9496.21
Rdisco 14:05 64d average		3724.83	682.571	4.21857	2405.43	2.4777	2.17727	13.6448	6835.34	9441.32			3724.83	682.571	4.21857	2405.43	2.4777	2.17727	13.6448	6835.34	9441.32			35.6832	2.61347	0.00629316	6.54311	0.0350004	0.0306359	0.323757	45.2355	54.8935
Rdisco 16:05 64d		3767.04	684.503	5.90019	2362.83	3.71743	11.1005	32.5384	6867.64	9477.24			3767.04	684.503	5.90019	2362.83	3.71743	11.1005	32.5384	6867.64	9477.24
Rdisco 16:05 64d		3744.93	684.878	5.92039	2363.73	3.61983	11.1881	33.9335	6848.2	9458.86			3744.93	684.878	5.92039	2363.73	3.61983	11.1881	33.9335	6848.2	9458.86
Rdisco 16:05 64d average		3755.99	684.691	5.91029	2363.28	3.66863	11.1443	33.2359	6857.92	9468.05			3755.99	684.691	5.91029	2363.28	3.66863	11.1443	33.2359	6857.92	9468.05			11.056	0.187567	0.0100992	0.44563	0.0487979	0.0437746	0.697569	9.72016	9.19287
Rdisco 20:05 64d		3623.78	657.605	8.19324	2207.06	5.77194	33.1295	53.0514	6588.59	9098.26			3623.78	657.605	8.19324	2207.06	5.77194	33.1295	53.0514	6588.59	9098.26
Rdisco 20:05 64d		3721.39	665.992	8.18285	2222.14	5.71625	33.8147	54.7272	6711.96	9247.76			3721.39	665.992	8.18285	2222.14	5.71625	33.8147	54.7272	6711.96	9247.76
Rdisco 20:05 64d average		3672.58	661.798	8.18805	2214.6	5.7441	33.4721	53.8893	6650.27	9173.01			3672.58	661.798	8.18805	2214.6	5.7441	33.4721	53.8893	6650.27	9173.01			48.8086	4.19329	0.0051912	7.53773	0.0278446	0.342581	0.837901	61.6871	74.7518
65d
Rdisco 11:00 65d		2592.23	494.047	56.2485	602.719	31.802	162.28	138.343	4077.67	5419.3			2592.23	494.047	56.2485	602.719	31.802	162.28	138.343	4077.67	5419.3
Rdisco 11:00 65d		2556.48	490.414	56.0952	585.398	31.9113	164.203	142.287	4026.79	5356.58			2556.48	490.414	56.0952	585.398	31.9113	164.203	142.287	4026.79	5356.58
Rdisco 11:00 65d average		2574.35	492.23	56.1718	594.058	31.8566	163.242	140.315	4052.23	5387.94			2574.35	492.23	56.1718	594.058	31.8566	163.242	140.315	4052.23	5387.94			17.8776	1.81631	0.0766153	8.66053	0.0546116	0.961452	1.97212	25.4429	31.3618
Rdisco 12:40 65d		3323.65	604.131	51.0444	1092.67	27.6743	142.733	128.837	5370.75	7181.19			3323.65	604.131	51.0444	1092.67	27.6743	142.733	128.837	5370.75	7181.19
Rdisco 12:40 65d		3239.88	596.515	49.7138	1157.29	26.7159	131.993	118.278	5320.39	7148.14			3239.88	596.515	49.7138	1157.29	26.7159	131.993	118.278	5320.39	7148.14
Rdisco 12:40 65d		3329.84	610.578	50.6625	1183.25	26.9176	133.492	118.282	5453.02	7318.08			3329.84	610.578	50.6625	1183.25	26.9176	133.492	118.282	5453.02	7318.08
Rdisco 12:40 65d average		3297.79	603.741	50.4736	1144.41	27.1026	136.073	121.799	5381.39	7215.8			3297.79	603.741	50.4736	1144.41	27.1026	136.073	121.799	5381.39	7215.8			29.0105	4.06414	0.395566	26.9298	0.291721	3.35836	3.519	38.6559	52.0214
66d
Rdisco 11:00 66d		736.354	489.089	46.0903	3.5645	18.0557	1.06534	0.359202	1294.58	1656.59			736.354	489.089	46.0903	3.5645	18.0557	1.06534	0.359202	1294.58	1656.59
Rdisco 11:00 66d		693.551	466.751	44.3928	3.29617	17.4707	0.996606	0.30025	1226.76	1572.02			693.551	466.751	44.3928	3.29617	17.4707	0.996606	0.30025	1226.76	1572.02
Rdisco 11:00 66d average		714.953	477.92	45.2416	3.43034	17.7632	1.03097	0.329726	1260.67	1614.31			714.953	477.92	45.2416	3.43034	17.7632	1.03097	0.329726	1260.67	1614.31			21.4014	11.1694	0.848718	0.134163	0.292538	0.0343656	0.0294765	33.9101	42.2859
67d
Rdisco 67d		491.658	565.116	40.1904	6.45723	21.4118	0.824412	2.12023	1127.78	1514.32			491.658	565.116	40.1904	6.45723	21.4118	0.824412	2.12023	1127.78	1514.32
Rdisco 67d		526.549	594.865	40.2708	6.13322	21.2592	0.701446	1.85541	1191.63	1594.99			526.549	594.865	40.2708	6.13322	21.2592	0.701446	1.85541	1191.63	1594.99
Rdisco 67d average		509.104	579.99	40.2306	6.29523	21.3355	0.762929	1.98782	1159.71	1554.66			509.104	579.99	40.2306	6.29523	21.3355	0.762929	1.98782	1159.71	1554.66			17.4454	14.8745	0.0401989	0.162001	0.0763288	0.061483	0.132408	31.9279	40.333
68d
Rdisco 68d		23.5977	592.674	21.0499	3.75742	9.2533	0	1.30312	651.635	987.08			23.5977	592.674	21.0499	3.75742	9.2533	0	1.30312	651.635	987.08
Rdisco 68d		22.4416	545.865	21.5022	3.45567	9.324	0	1.14397	603.733	915.23			22.4416	545.865	21.5022	3.45567	9.324	0	1.14397	603.733	915.23
Rdisco 68d average		23.0196	569.27	21.276	3.60654	9.28865	0	1.22355	627.684	951.155			23.0196	569.27	21.276	3.60654	9.28865	0	1.22355	627.684	951.155			0.578045	23.4044	0.226162	0.150876	0.0353503	0	0.0795723	23.9514	35.9251
69d
Rdisco 69d		12.0659	456.398	11.4841	1.4145	4.34715	0	0.248069	485.958	734.961			12.0659	456.398	11.4841	1.4145	4.34715	0	0.248069	485.958	734.961
Rdisco 69d		13.2126	462.836	11.3464	1.76284	4.36506	0	0.254058	493.777	746.343			13.2126	462.836	11.3464	1.76284	4.36506	0	0.254058	493.777	746.343
Rdisco 69d average		12.6392	459.617	11.4153	1.58867	4.3561	0	0.251064	489.867	740.652			12.6392	459.617	11.4153	1.58867	4.3561	0	0.251064	489.867	740.652			0.57335	3.21912	0.0688305	0.174169	0.0089579	0	0.00299451	3.90976	5.69093
70d
Rdisco 70d		11.9746	364.782	5.67013	0	2.33458	0	0.304944	385.066	579.386			11.9746	364.782	5.67013	0	2.33458	0	0.304944	385.066	579.386
Rdisco 70d		11.1867	341.09	5.22755	0	1.9075	0	0.226501	359.639	540.92			11.1867	341.09	5.22755	0	1.9075	0	0.226501	359.639	540.92
Rdisco 70d		11.3484	346.24	5.08708	0	2.00583	0	0.219553	364.901	548.798			11.3484	346.24	5.08708	0	2.00583	0	0.219553	364.901	548.798
Rdisco 70d average		11.5032	350.704	5.32825	0	2.08264	0	0.250333	369.868	556.368			11.5032	350.704	5.32825	0	2.08264	0	0.250333	369.868	556.368			0.240253	7.19404	0.175682	0	0.129128	0	0.0273792	7.74901	11.7314
71d
Rdisco 71d		10.4741	265.817	3.63691	1.21156	1.70901	0	0.257253	283.106	425.468			10.4741	265.817	3.63691	1.21156	1.70901	0	0.257253	283.106	425.468
Rdisco 71d		8.78163	243.45	3.25499	1.09628	1.57153	0	0.221383	258.376	388.618			8.78163	243.45	3.25499	1.09628	1.57153	0	0.221383	258.376	388.618
Rdisco 71d average		9.62785	254.633	3.44595	1.15392	1.64027	0	0.239318	270.741	407.043			9.62785	254.633	3.44595	1.15392	1.64027	0	0.239318	270.741	407.043			0.846221	11.1837	0.190959	0.0576404	0.0687394	0	0.0179354	12.3652	18.425
73d
Rdisco 73d		11.3207	108.15	0	1.72576	1.12027	0	0.269714	122.586	181.439			11.3207	108.15	0	1.72576	1.12027	0	0.269714	122.586	181.439
Rdisco 73d		11.4625	109.14	0.511174	1.64856	1.04957	0	0.262909	124.075	183.717			11.4625	109.14	0.511174	1.64856	1.04957	0	0.262909	124.075	183.717
Rdisco 73d average		11.3916	108.645	0.255587	1.68716	1.08492	0	0.266311	123.331	182.578			11.3916	108.645	0.255587	1.68716	1.08492	0	0.266311	123.331	182.578			0.0709003	0.4951	0.255587	0.0386031	0.0353539	0	0.00340288	0.744227	1.13877
77d
Rdisco 77d		7.7937	3.40653	5.42133	1.78784	2.1825	0	0	20.5919	31.0561			7.7937	3.40653	5.42133	1.78784	2.1825	0	0	20.5919	31.0561
Rdisco 77d		6.43524	3.38018	6.11503	1.51169	2.26322	0	0	19.7054	30.4874			6.43524	3.38018	6.11503	1.51169	2.26322	0	0	19.7054	30.4874
Rdisco 77d average		7.11447	3.39336	5.76818	1.64976	2.22286	0	0	20.1486	30.7718			7.11447	3.39336	5.76818	1.64976	2.22286	0	0	20.1486	30.7718			0.67923	0.0131741	0.34685	0.138073	0.0403603	0	0	0.443267	0.284361
80d
Rdisco 80d		6.96344	0	0	0	1.94201	0	0	8.90545	11.4126			6.96344	0	0	0	1.94201	0	0	8.90545	11.4126
Rdisco 80d		6.30218	0	0	0	1.97195	0	0	8.27413	10.7661			6.30218	0	0	0	1.97195	0	0	8.27413	10.7661
Rdisco 80d		5.19094	0	0	0	1.89202	0	0	7.08296	9.41402			5.19094	0	0	0	1.89202	0	0	7.08296	9.41402
Rdisco 80d average		6.15219	0	0	0	1.93533	0	0	8.08751	10.5309			6.15219	0	0	0	1.93533	0	0	8.08751	10.5309			0.517145	0	0	0	0.0233157	0	0	0.53432	0.5888
Conversion rates	time to last measurement (h)	rate (mg/L/h)
Rconti,B											biomass (gVS/L)
Rconti,B 12:05 64d average
Rconti,B 14:05 64d average	2	-57.4592	-5.26204	-0.226106	-10.8414	-0.123012	-0.353283	-6.71606	-71.4589	-95.1281			-57.4592	-5.26204	-0.226106	-10.8414	-0.123012	-0.353283	-6.71606	-71.4589	-95.1281
Rconti,B 16:05 64d average	2	83.2915	1.12188	-0.550849	35.581	-0.575912	-1.85343	-19.0768	73.2311	81.2102			83.2915	1.12188	-0.550849	35.581	-0.575912	-1.85343	-19.0768	73.2311	81.2102		average of time points used for rate calculation
Rconti,B 11:00 65d average	18.9167	6.5818	0.348305	-0.134804	6.5634	-0.108117	-0.215531	-2.04414	10.503	13.5891			0.487899	0.348305	-0.134804	6.5634	-0.108117	-0.215531	-2.04414	10.503	13.5891
Rconti,B 12:40 65d average	1.66667	688.77	27.8087	-96.6174	703.81	-39.1529	-18.13	-77.6251	599.687	966.015			661.968	27.8087	-96.6174	703.81	-39.1529	-18.13	-77.6251	599.687	966.015		acetic	propionic	iso-butyric	n-butyric	Iso-Valerian	n-Valerian-	Hexanoic-														SEM
																							acid	acid	acid	acid	acid	acid	acid	sum	calculated sum						t	acetic acid	propionic acid	n-butyric acid	pH		acetic acid	propionic acid	n-butyric acid
Rdisco													4050.3	378.903	5.30837	1513.94	1.90063	0.595478	8.39918	4388.44	6013.7		mg/l	mg/l	mg/l	mg/l	mg/l	mg/l	mg/l	mg/l	mgCOD/L					Rdisco before pulse 58d average	-1.13333	11.225	0	0	7.57		0.79607	0	0
Rdisco 14:05 58d average																																			237	Rdisco 14:05 58d average	0	2490.38	414.754	1515.65	6.54		50.0014	6.46492	26.7249
Rdisco 14:35 58d average	0.5	256.957	12.0809	-2.19456	74.3559	-3.57564	-18.9426	-23.7052	72.6687	88.5626			256.957	12.0809	-2.19456	74.3559	-3.57564	-18.9426	-23.7052	72.6687	88.5626		2481.72	411.734	5.85701	1497.06	2.79454	5.33113	14.743	4419.24	6061.48				241	Rdisco 14:35 58d average	0.5	2473.05	408.714	1478.47	6.73		8.86131	1.51552	4.70114
Rdisco 15:05 58d average	0.5	147.027	5.26411	-3.34736	113.506	-4.1965	-27.3703	-26.1787	-113.289	-96.4853			147.027	5.26411	-3.34736	113.506	-4.1965	-27.3703	-26.1787	-113.289	-96.4853		2515.8	407.398	7.24249	1450.1	4.73758	16.9094	27.214	4429.39	6063.46				245	Rdisco 15:05 58d average	1	2558.54	406.082	1421.72	6.81		9.88347	1.48862	8.10595
Rdisco 16:05 58d average	1	323.222	22.4133	-6.04213	203.416	-4.4803	-22.1812	-19.0605	201.826	326.446			323.222	22.4133	-6.04213	203.416	-4.4803	-22.1812	-19.0605	201.826	326.446		2544.66	394.875	11.1004	1320.01	8.02685	34.8425	43.2889	4356.8	5924.36				249	Rdisco 16:05 58d average	2	2530.78	383.668	1218.31			20.6089	1.9382	2.03593
Rdisco 18:05 58d average	2	170.69	17.4432	-8.44024	197.584	-4.06304	-14.9366	-9.92007	206.616	340.973			170.69	17.4432	-8.44024	197.584	-4.06304	-14.9366	-9.92007	206.616	340.973		2501.83	366.225	22.5617	1020.72	14.33	60.8697	62.7393	4049.28	5420.16				253	Rdisco 18:05 58d average	4	2472.88	348.782	823.137	6.95		32.131	1.03958	1.45359
Rdisco 20:05 58d average	2	174.914	10.6129	-6.75741	141.373	-2.79424	-3.85417	-2.0778	210.757	322.344			174.914	10.6129	-6.75741	141.373	-2.79424	-3.85417	-2.0778	210.757	322.344		2398.63	338.169	37.7594	681.764	21.1873	79.6605	74.7371	3631.9	4756.85				258	Rdisco 20:05 58d average	6	2324.37	327.556	540.392	7.12		23.3165	2.24237	17.5393
Rdisco 21:20 58d average	1.25	240.592	1.6411	-6.85746	150.825	-2.8174	1.71976	2.04656	221.604	347.062			240.592	1.6411	-6.85746	150.825	-2.8174	1.71976	2.04656	221.604	347.062		2277.47	326.53	48.8027	446.126	25.7425	82.4398	75.5358	3282.64	4217.59				262	Rdisco 21:20 58d average	7.25	2230.56	325.505	351.86	7.13		2.89343	0.328673	2.23718
Rdisco 00:05 59d average	2.75	170.312	-2.14926	-3.31502	95.1669	-0.880607	13.7343	9.78711	236.115	344.113			170.312	-2.14926	-3.31502	95.1669	-0.880607	13.7343	9.78711	236.115	344.113		2060.38	328.46	57.6467	221.005	28.7142	62.4803	60.7994	2819.48	3527.52				267	Rdisco 00:05 59d average	10	1890.19	331.415	90.1509	7.23		0.471955	1.03095	1.80367
Rdisco 02:05 59d average	2	253.417	5.39047	3.41923	37.0777	2.07923	17.8651	19.751	311.543	407.76			253.417	5.39047	3.41923	37.0777	2.07923	17.8651	19.751	311.543	407.76		1664.23	326.025	58.7857	53.0731	27.8458	25.7306	27.5911	2183.28	2646.6				272	Rdisco 02:05 59d average	12	1438.27	320.634	15.9954	7.42		10.9663	0.478678	0.0852778
Rdisco 04:05 59d average	2	233.734	11.1506	9.11819	5.16939	4.84525	3.36479	3.22943	262.568	308.183			233.734	11.1506	9.11819	5.16939	4.84525	3.36479	3.22943	262.568	308.183		1212.58	309.483	46.2483	10.826	20.9213	4.50076	4.61065	1609.17	1930.66				276	Rdisco 04:05 59d average	14	986.89	298.333	5.65659	7.44		18.4039	2.63958	0.0859374
Rdisco 06:05 59d average	2	218.793	14.9032	10.0246	1.10903	4.05818	0.567987	0.276937	242.936	279.65			218.793	14.9032	10.0246	1.10903	4.05818	0.567987	0.276937	242.936	279.65		774.894	283.43	27.1055	4.54756	12.0179	0.567987	1.10428	1103.67	1342.83				280	Rdisco 06:05 59d average	16	562.898	268.526	3.43853	7.49		8.80943	0.0286685	0.0845698
Rdisco 08:05 59d average	2	240.149	32.4349	6.81672	0.691785	2.78331	0	0.130943	269.388	310.996			240.149	32.4349	6.81672	0.691785	2.78331	0	0.130943	269.388	310.996		336.367	236.091	10.2642	2.74674	5.17637	0	0.696402	591.342	752.183				284	Rdisco 08:05 59d average	18	109.836	203.657	2.05496	7.56		2.81375	0.120623	0.0600315
Rdisco 10:05 59d average	2	60.5679	33.0415	1.72374	0.15454	1.19653	0	0.0377585	83.2241	106.2			60.5679	33.0415	1.72374	0.15454	1.19653	0	0.0377585	83.2241	106.2		62.7663	170.615	1.72374	1.90042	1.19653	0	0.5277	238.73	334.987				288	Rdisco 10:05 59d average	20	15.6963	137.574	1.74588	7.63		0.385411	0.352258	0.0503271
Rdisco 12:05 59d average	2	14.0623	30.4436	0	0.0617189	0	0	0.0328816	32.2189	47.9529			14.0623	30.4436	0	0.0617189	0	0	0.0328816	32.2189	47.9529		14.0156	107.13	0	1.68416	0	0	0.45706	123.287	180.834				293	Rdisco 12:05 59d average	22	12.3349	76.6864	1.62244	7.58		0.2739	2.30226	0.0236248
Rdisco 13:35 59d average	1.5	15.5555	27.2234	0	-0.0574184	0	0	0.00441789	28.0657	41.9705			15.5555	27.2234	0	-0.0574184	0	0	0.00441789	28.0657	41.9705		11.6634	56.2688	0	1.6655	0	0	0.420865	70.0186	101.403				297	Rdisco 13:35 59d average	23.5	10.992	35.8513	1.70857	7.57		0.202986	1.18031	0.00697322
Rdisco 12:05 64d average
Rdisco 14:05 64d average	2	-50.4514	-6.11699	-0.279429	-11.3377	-0.286178	-0.454678	-3.99141	-62.7108	-83.7338			-50.4514	-6.11699	-0.279429	-11.3377	-0.286178	-0.454678	-3.99141	-62.7108	-83.7338		3684.58	676.454	3.93914	2394.09	2.19152	1.72259	9.65342	6772.63	9357.58
Rdisco 16:05 64d average	2	-1.64563	-1.05973	-0.84586	21.0737	-0.595465	-4.48351	-9.79555	-11.2861	-13.3671			-1.64563	-1.05973	-0.84586	21.0737	-0.595465	-4.48351	-9.79555	-11.2861	-13.3671		3740.41	683.631	5.06443	2384.35	3.07317	6.66078	23.4404	6846.63	9454.68
Rdisco 20:05 64d average	4	34.6777	5.72309	-0.56944	37.1702	-0.518866	-5.58195	-5.16334	51.9101	73.7602			34.6777	5.72309	-0.56944	37.1702	-0.518866	-5.58195	-5.16334	51.9101	73.7602		3714.28	673.245	7.04917	2288.94	4.70636	22.3082	43.5626	6754.1	9320.53
Rdisco 11:00 65d average	14.9167	84.1702	11.3677	-3.21679	108.64	-1.75056	-8.69966	-5.7939	174.171	253.748			84.1702	11.3677	-3.21679	108.64	-1.75056	-8.69966	-5.7939	174.171	253.748		3123.47	577.014	32.1799	1404.33	18.8004	98.357	97.1021	5351.25	7280.48
Rdisco 12:40 65d average	1.66667	-736.684	-66.9066	3.41896	-330.209	2.85242	16.3016	11.1098	-797.494	-1096.72			-736.684	-66.9066	3.41896	-330.209	2.85242	16.3016	11.1098	-797.494	-1096.72		2936.07	547.986	53.3227	869.233	29.4796	149.657	131.057	4716.81	6301.87
	Butyric acid	rate (mg/L/h)	average concentration (mg/L)	error
		74.3559	1497.06	5528.81
		113.506	1450.1	12883.7
		203.416	1320.01	41378.1
		197.584	1020.72	39039.6
		141.373	681.764	19986.2
		150.825	446.126	22748.3
		95.1669	221.005	9056.75
		37.0777	53.0731	1374.76
		5.16939	10.826	26.7226
		1.10903	4.54756	1.22995
		0.691785	2.74674	0.478567
		0.15454	1.90042	0.0238826
		0.0617189	1.68416	0.00380922
		-0.0574184	1.6655	0.00329687
	Propionic acid	rate (mg/L/h)	average concentration (mg/L)	error
		12.0809	411.734	145.948				6.73
		5.26411	407.398	27.7108				6.81
		22.4133	394.875	502.354
		17.4432	366.225	304.266				6.95
		10.6129	338.169	112.635				7.12
		1.6411	326.53	2.69321				7.13
		-2.14926	328.46	4.6193				7.23
		5.39047	326.025	29.0572				7.42
		11.1506	309.483	124.337				7.44
		14.9032	283.43	222.105				7.49
		32.4349	236.091	1052.02				7.56
		33.0415	170.615	1091.74				7.63
		30.4436	107.13	926.813				7.58
		27.2234	56.2688	741.112				7.57
	Acetic acid	rate (mg/L/h)	average concentration (mg/L)	error				pH	time
		256.957	2481.72	66027				6.73	0.5
		147.027	2515.8	12763				6.81	1
		323.222	2544.66	3996.99					2
		170.69	2501.83	7976.3				6.95	4
		174.914	2398.63	7239.57				7.12	6
		240.592	2277.47	376.687				7.13	7.25
		170.312	2060.38	8043.96				7.23	10
		253.417	1664.23	43.3367				7.42	12
		233.734	1212.58	689.927				7.44	14
		218.793	774.894	1698.03				7.49	16
		240.149	336.367	394.068				7.56	18
		60.5679	62.7663	39773.2				7.63	20
		14.0623	14.0156	60485.3				7.58	22
		15.5555	11.6634	59753.1				7.57	23.5
			all	269260
			without outliers	102690
	H2	rate (mgCOD/L/h)
		34.8339
		44.6363
		88.4033
		83.0648
		58.2231
		55.8429
		33.1719
		16.9594
		9.10266
		10.0594
		21.2677
		21.4656
		19.7486
		17.6187
	sum
		378.228							0.5
		310.434							1
		637.454							2
		468.782							4
		385.123							6
		448.901							7.25
		296.501							10
		312.845							12
		259.156							14
		244.864							16
		294.543							18
		115.23							20
		64.3162							22
									23.5
Disturbance experiment
Rconti,A
	d
Rconti,A 63d average	62.9319	166.192	47.1452	0.891845	5.94488	0.991007	0	1.06016	222.226	265.812			166.192	47.1452	0.891845	5.94488	0.991007	0	1.06016	222.226	265.812			6.01803	1.56977	0.0811573	0.567467	0.0417037	0	0.0978016	8.37593	10.2904
Rconti,A 11:00 65d average	64.8958	186.875	52.2402	0.906086	4.35519	0.785531	0	0.644593	245.806	291.435			186.875	52.2402	0.906086	4.35519	0.785531	0	0.644593	245.806	291.435			5.92432	1.10219	0.0220912	0.0515018	0.00344867	0	0.0255469	6.93081	7.82021
Rconti,A 67d average	66.8597	234.505	58.8	0.781364	2.89035	0	0	0.365309	297.342	347.194			234.505	58.8	0.781364	2.89035	0	0	0.365309	297.342	347.194			4.58748	0.85008	0.0575878	0.0761967	0	0	0.0169864	5.46731	6.28704
Rconti,A 70d average	69.8507	288.389	62.6869	1.41218	5.13646	1.02439	0.413819	0.296965	359.359	418.739			288.389	62.6869	1.41218	5.13646	1.02439	0.413819	0.296965	359.359	418.739			9.71408	1.33248	0.0641231	0.0426701	0.00577145	0.207604	0.0145287	10.841	12.0221
Rconti,A 73d average	71.85	202.028	51.6198	1.4023	3.35669	0.967649	0	0.275309	259.65	305.357			202.028	51.6198	1.4023	3.35669	0.967649	0	0.275309	259.65	305.357			0.978517	0.128903	0.012738	0.0280919	0.0140326	0	0.00407888	1.11282	1.24995
Rconti,A 77d average	72.784	171.48	46.1067	1.42669	3.15035	0.900785	0	0.25108	223.315	263.825			171.48	46.1067	1.42669	3.15035	0.900785	0	0.25108	223.315	263.825			3.47321	1.1567	0.142724	0.0374288	0.0138651	0	0.00483593	2.19162	1.74293
Rconti,A 80d average	73.8556	77.4964	24.4207	0	0	0	0	0	101.917	119.796			77.4964	24.4207	0	0	0	0	0	101.917	119.796			2.32502	0.303802	0	0	0	0	0	2.43512	2.66403
Rconti,B
Rconti,B 63d average	62.9319	73.2388	17.637	0	3.1434	0	0	0.73512	94.7543	112.336			73.2388	17.637	0	3.1434	0	0	0.73512	94.7543	112.336			2.15092	0.38052	0	0.132142	0	0	0.0232807	2.63142	3.07427
Rconti,B 10:30 64d average	63.9583	66.1249	27.714	0	2.39584	0	0	0.760222	96.9949	118.635			66.1249	27.714	0	2.39584	0	0	0.760222	96.9949	118.635			1.4007	0.842384	0	0.111682	0	0	0.0363254	2.32869	2.96861
Rconti,B 12:05 64d average	64.0208	3762.95	628.977	5.67468	2364.94	1.31241	2.27404	21.2401	6787.37	9344.67			3762.95	628.977	5.67468	2364.94	1.31241	2.27404	21.2401	6787.37	9344.67			68.463	4.00566	0.104981	12.4206	0.0388772	0.191702	0.4505	85.0042	102.239
Rconti,B 14:05 64d average	64.1042	3858.82	639.501	6.1269	2386.62	1.55844	2.9806	34.6723	6930.28	9534.93			3858.82	639.501	6.1269	2386.62	1.55844	2.9806	34.6723	6930.28	9534.93			62.995	6.31973	0.00818002	17.8493	0.0369456	0.0879399	0.316866	86.9639	108.976
Rconti,B 16:05 64d average	64.1875	3741.65	637.257	7.22859	2315.46	2.71026	6.68746	72.8259	6783.82	9372.51			3741.65	637.257	7.22859	2315.46	2.71026	6.68746	72.8259	6783.82	9372.51			11.1731	2.67001	0.0117506	10.8868	0.018904	0.0159659	0.996384	23.7423	33.6242
Rconti,B 20:05 64d average	64.2708	3626.37	630.669	9.77864	2191.3	4.75548	10.7646	111.494	6585.14	9115.45			3626.37	630.669	9.77864	2191.3	4.75548	10.7646	111.494	6585.14	9115.45			5.12921	1.0202	0.062496	3.31332	0.037009	0.107241	0.699063	8.55693	11.1131
Rconti,B 11:00 65d average	64.8958	3460.39	584.321	170.808	1018.29	70.0104	40.9813	240.869	5585.66	7505.43			3460.39	584.321	170.808	1018.29	70.0104	40.9813	240.869	5585.66	7505.43			35.4888	2.84032	0.644542	3.55655	0.213403	0.204568	2.14968	37.9847	42.544
Rconti,B 12:40 65d average	64.9653	4109.48	685.1	161.064	1581.58	64.5047	36.0614	201.844	6839.63	9252.46			4109.48	685.1	161.064	1581.58	64.5047	36.0614	201.844	6839.63	9252.46			27.3358	2.3549	0.335426	23.5296	0.153777	0.439637	5.86345	27.7692	36.2467
Rconti,B 11:00 66d average	65.8958	3249.2	656.473	297.867	901.862	115.813	54.7381	218.769	5494.72	7480.64			3249.2	656.473	297.867	901.862	115.813	54.7381	218.769	5494.72	7480.64			78.2368	10.2788	2.45621	8.74767	0.494893	0.0412326	5.12492	95.0483	109.276
Rconti,B 67d average	66.8597	3449.49	813.522	398.373	960.266	156.724	73.8386	183.022	6035.24	8265.09			3449.49	813.522	398.373	960.266	156.724	73.8386	183.022	6035.24	8265.09			34.6897	7.13777	4.26341	6.50807	2.42589	1.8385	3.47192	42.3328	52.6099
Rconti,B 68d average	67.8806	3965.91	1070.33	430.926	1326.28	164.632	83.8175	181.753	7223.65	9964.53			3965.91	1070.33	430.926	1326.28	164.632	83.8175	181.753	7223.65	9964.53			33.7765	16.928	5.16537	28.2893	1.71827	1.25856	0.871369	87.2459	128.999
Rconti,B 1:2 69d average	68.8201	2402.92	650.186	192.092	1119.47	74.0375	38.1417	78.9079	4555.75	6342.39			4805.83	1300.37	384.184	2238.94	148.075	76.2833	157.816	9111.5	12684.8			121.855	26.2109	5.54694	32.7016	1.28012	0.0643728	3.24155	184.289	234.925
Rconti,B 1:2 70d average	69.8507	3239.58	740.493	165.977	1670.14	64.8955	32.4529	69.8543	5983.39	8278.5			6479.15	1480.99	331.955	3340.28	129.791	64.9059	139.709	11966.8	16557			82.6039	12.1377	4.20275	31.0173	1.11171	0.187106	1.9819	118.012	150.76
Rconti,B 1:4 71d average	70.7812	2088.69	429.038	73.5648	1074.27	27.0144	13.6686	31.0817	3737.32	5123.17			8354.74	1716.15	294.259	4297.07	108.058	54.6742	124.327	14949.3	20492.7			21.6622	2.81517	0.458997	15.3065	0.79505	0.758988	3.195	44.992	66.322
Rconti,B 1:4 73d average	71.85	2494.37	471.733	51.4535	1407.29	19.0157	9.31319	21.8163	4474.99	6141.99			9977.5	1886.93	205.814	5629.15	76.0628	37.2528	87.2651	17900	24568			214.877	23.8672	0.736306	49.1061	0.0266306	0.156596	2.56756	285.836	350.649
Rconti,B 1:4 77d average	72.784	3251.8	558.403	27.9973	1876.1	10.3433	4.73654	11.5727	5740.96	7844.3			13007.2	2233.61	111.989	7504.41	41.373	18.9462	46.2908	22963.8	31377.2			41.154	3.29397	0.448346	0.629199	0.0245625	0.169857	0.852292	44.4788	48.6982
Rconti,B 1:4 80d average	73.8556	3442.66	586.14	17.1394	2058.94	6.43845	2.57127	6.9717	6120.87	8380.91			13770.7	2344.56	68.5576	8235.78	25.7538	10.2851	27.8868	24483.5	33523.7			240.714	36.2169	0.862437	100.894	0.156728	0.122798	0.517751	378.45	496.88
Rdisco
Rdisco 63d average	62.9319	13.0459	97.566	0.619251	1.30714	1.34241	0	0	113.881	167.528			13.0459	97.566	0.619251	1.30714	1.34241	0	0	113.881	167.528			0.114602	1.81279	0.00188265	0.0280526	0.00608908	0	0	1.73045	2.67474
Rdisco 16:05 63d average	63.2115	2564.73	384.042	26.7113	713.921	18.8549	90.505	70.9022	3869.67	5051.19			2564.73	384.042	26.7113	713.921	18.8549	90.505	70.9022	3869.67	5051.19			29.8087	3.16988	0.201603	7.6533	0.1544	1.63037	2.75222	45.3705	60.6736
Rdisco 10:30 64d average	63.9583	15.8445	107.115	0.927216	3.06994	1.14637	0	1.02143	129.124	190.558			15.8445	107.115	0.927216	3.06994	1.14637	0	1.02143	129.124	190.558			0.369708	1.93919	0.0779382	0.185261	0.0578012	0	0.0522249	2.08223	3.36168
Rdisco 12:05 64d average	64.0208	3644.34	670.337	3.65971	2382.75	1.90535	1.26792	5.66201	6709.92	9273.85			3644.34	670.337	3.65971	2382.75	1.90535	1.26792	5.66201	6709.92	9273.85			66.9595	8.37324	0.023337	32.8443	0.00162428	0.10253	0.0249425	108.078	143.873
Rdisco 14:05 64d average	64.1042	3724.83	682.571	4.21857	2405.43	2.4777	2.17727	13.6448	6835.34	9441.32			3724.83	682.571	4.21857	2405.43	2.4777	2.17727	13.6448	6835.34	9441.32			35.6832	2.61347	0.00629316	6.54311	0.0350004	0.0306359	0.323757	45.2355	54.8935
Rdisco 16:05 64d average	64.1875	3755.99	684.691	5.91029	2363.28	3.66863	11.1443	33.2359	6857.92	9468.05			3755.99	684.691	5.91029	2363.28	3.66863	11.1443	33.2359	6857.92	9468.05			11.056	0.187567	0.0100992	0.44563	0.0487979	0.0437746	0.697569	9.72016	9.19287
Rdisco 20:05 64d average	64.2708	3672.58	661.798	8.18805	2214.6	5.7441	33.4721	53.8893	6650.27	9173.01			3672.58	661.798	8.18805	2214.6	5.7441	33.4721	53.8893	6650.27	9173.01			48.8086	4.19329	0.0051912	7.53773	0.0278446	0.342581	0.837901	61.6871	74.7518
Rdisco 11:00 65d average	64.8958	2574.35	492.23	56.1718	594.058	31.8566	163.242	140.315	4052.23	5387.94			2574.35	492.23	56.1718	594.058	31.8566	163.242	140.315	4052.23	5387.94			17.8776	1.81631	0.0766153	8.66053	0.0546116	0.961452	1.97212	25.4429	31.3618
Rdisco 12:40 65d average	64.9653	3297.79	603.741	50.4736	1144.41	27.1026	136.073	121.799	5381.39	7215.8			3297.79	603.741	50.4736	1144.41	27.1026	136.073	121.799	5381.39	7215.8			29.0105	4.06414	0.395566	26.9298	0.291721	3.35836	3.519	38.6559	52.0214
Rdisco 11:00 66d average	65.8958	714.953	477.92	45.2416	3.43034	17.7632	1.03097	0.329726	1260.67	1614.31			714.953	477.92	45.2416	3.43034	17.7632	1.03097	0.329726	1260.67	1614.31			21.4014	11.1694	0.848718	0.134163	0.292538	0.0343656	0.0294765	33.9101	42.2859
Rdisco 67d average	66.8597	509.104	579.99	40.2306	6.29523	21.3355	0.762929	1.98782	1159.71	1554.66			509.104	579.99	40.2306	6.29523	21.3355	0.762929	1.98782	1159.71	1554.66			17.4454	14.8745	0.0401989	0.162001	0.0763288	0.061483	0.132408	31.9279	40.333
Rdisco 68d average	67.8806	23.0196	569.27	21.276	3.60654	9.28865	0	1.22355	627.684	951.155			23.0196	569.27	21.276	3.60654	9.28865	0	1.22355	627.684	951.155			0.578045	23.4044	0.226162	0.150876	0.0353503	0	0.0795723	23.9514	35.9251
Rdisco 69d average	68.8201	12.6392	459.617	11.4153	1.58867	4.3561	0	0.251064	489.867	740.652			12.6392	459.617	11.4153	1.58867	4.3561	0	0.251064	489.867	740.652			0.57335	3.21912	0.0688305	0.174169	0.0089579	0	0.00299451	3.90976	5.69093
Rdisco 70d average	69.8507	11.5032	350.704	5.32825	0	2.08264	0	0.250333	369.868	556.368			11.5032	350.704	5.32825	0	2.08264	0	0.250333	369.868	556.368			0.240253	7.19404	0.175682	0	0.129128	0	0.0273792	7.74901	11.7314
Rdisco 71d average	70.7812	9.62785	254.633	3.44595	1.15392	1.64027	0	0.239318	270.741	407.043			9.62785	254.633	3.44595	1.15392	1.64027	0	0.239318	270.741	407.043			0.846221	11.1837	0.190959	0.0576404	0.0687394	0	0.0179354	12.3652	18.425
Rdisco 73d average	71.85	11.3916	108.645	0.255587	1.68716	1.08492	0	0.266311	123.331	182.578			11.3916	108.645	0.255587	1.68716	1.08492	0	0.266311	123.331	182.578			0.0709003	0.4951	0.255587	0.0386031	0.0353539	0	0.00340288	0.744227	1.13877
Rdisco 77d average	72.784	7.11447	3.39336	5.76818	1.64976	2.22286	0	0	20.1486	30.7718			7.11447	3.39336	5.76818	1.64976	2.22286	0	0	20.1486	30.7718			0.67923	0.0131741	0.34685	0.138073	0.0403603	0	0	0.443267	0.284361
Rdisco 80d average	73.8556	6.15219	0	0	0	1.93533	0	0	8.08751	10.5309			6.15219	0	0	0	1.93533	0	0	8.08751	10.5309			0.517145	0	0	0	0.0233157	0	0	0.53432	0.5888

## Sheet: Exp.1 Figures 
	R4.19	R4.21	R4.20
	Rconti,A (undisturbed)	Rdisco (disturbed)	Rconti,B (disturbed)
	Areas for plots
	pH
	1
duration of experiment	start-up phase	training phase	disturbance phase
d
0	1
1	1
2	1
3	1
4	1
5	1
6	1
7	1
8	1
9	1
10	1
11	1
12	1
13	1
14	1
15	1
16	1
17	1
18	1
19	1
20	1
21	1
22	1
23	1
24	1
25	1
26	1
27	1
28	1
29	1	1
30		1
31		1
32		1
33		1
34		1
35		1
36		1
37		1
38		1
39		1
40		1
41		1
42		1
43		1
44		1
45		1
46		1
47		1
48		1
49		1
50		1
51		1
52		1
53		1
54		1
55		1
56		1
57		1
58		1
59		1
60		1
61		1
62		1
63		1
64		1	1
65			1
66			1
67			1
68			1
69			1
70			1
71			1
72			1
73			1
74			1
75			1
76			1
77			1
78			1
79			1
80			1

## Sheet: Exp.2 Rdisco

								gas composition						normalized gas composition						NH4-N	NH4-N		NH4-N			cell counting	cell counting	particulate (microbial) COD	particulate (microbial) COD	TS	TS	VS	VS	VS/TS		TS			VS			crucible empty			crucible after drying			crucible after oven
duration of experiment	time	HRTs	pressure atmosphere	temperature atmosphere	gas production	normalized gas production	pH	CH4	O2	CO2	H2	H2S	sum	CH4	O2	CO2	H2	H2S	sum	average	SEM		replicates		normalized CH4 production	average	SEM	average	SEM	average	SEM	average	SEM			replicates			replicates			replicates			replicates			replicates
d			mbar	°C	mL/d	mL/d		%	%	%	ppm	ppm	%	%	%	%	ppm	ppm	%	g/L	g/L		g/L		L/d	cells/L	cells/L	mgCOD/L	mgCOD/L	g/L	g/L	g/L	g/L			g/L			g/L			g			g			g
0	08:27:00	0	999.8	26.9	8658		7.56	74.1536	0.504721	18.7435	0	213.78	93.4232	79.3739	0.540252	20.063	0	228.83	100											0.482333	0.0152461	0.407333	0.0175721	0.844506	0.511	0.477	0.459	0.395	0.442	0.385	32.3714	22.5179	27.2611	32.4225	22.5656	27.307	32.383	22.5214	27.2685
1	09:31:00	0.125	996.4	27.4	11615	9914.47	7.43	48.1787	0.533041	32.0469	0	206.891	80.7793	59.6424	0.659873	39.6722	0	256.119	100	#DIV/0!	#DIV/0!				5.91323					0	0	#N/A	0	#N/A	0	0	0	0	0	0
2	10:16:00	0.25	996.7	22.1	10883	9459.25		55.2534	0.436873	31.1932	0	201.047	86.9036	63.5801	0.50271	35.894	0	231.345	100	#DIV/0!	#DIV/0!				6.0142					0	0	#N/A	0	#N/A	0	0	0	0	0	0
3	10:22:00	0.375	994	27.4	8258	7031.99		63.7524	0.489474	26.5388	0	199.907	90.8007	70.2114	0.539064	29.2275	0	220.16	100	#DIV/0!	#DIV/0!				4.93725					0	0	#N/A	0	#N/A	0	0	0	0	0	0
4	07:58:00	0.5	1000.8	25.7	10493	9047.47	7.54	65.8232	0.502955	26.6079	0	209.001	92.955	70.8119	0.541074	28.6245	0	224.841	100	#DIV/0!	#DIV/0!				6.40669					0	0	#N/A	0	#N/A	0	0	0	0	0	0
5	08:02:00	0.625	1000.6	26.5	14257	12257.7	7.32	58.4145	0.225356	37.227	0	424.67	95.9093	60.906	0.234968	38.8148	0	442.783	100	#DIV/0!	#DIV/0!				7.46565					0.499667	0.00296273	0.471667	0.0048074	0.943963	0.501	0.504	0.494	0.465	0.481	0.469	17.9086	31.8434	32.9796	17.9587	31.8938	33.029	17.9122	31.8457	32.9821
6	09:40:00	0.75	995.8	26.7	12844	10982.5	7.39	65.1678	0.225949	31.3544	0	403.709	96.7885	67.3301	0.233446	32.3948	0	417.104	100	#DIV/0!	#DIV/0!				7.39454					0	0	#N/A	0	#N/A	0	0	0	0	0	0
7	07:57:00	0.875	994.6	27.4	8373	7134.22	7.42	67.5409	0.699178	26.887	0	329.6	95.16	70.9761	0.734739	28.2545	0	346.364	100	#DIV/0!	#DIV/0!				5.06359					0	0	#N/A	0	#N/A	0	0	0	0	0	0
8	10:06:00	1	997.8	25.9	15623	13421.4	7.36	57.6811	0.221085	38.8552	0	533.378	96.8107	59.5813	0.228368	40.1352	0	550.949	100	#DIV/0!	#DIV/0!				7.99664					0	0	#N/A	0	#N/A	0	0	0	0	0	0
9	07:42:00	1.125	1006.2	26.6	18475	15967.7		60.4567	0.219231	36.5127	0	567.736	97.2454	62.1692	0.225441	37.547	0	583.818	100	#DIV/0!	#DIV/0!				9.92701					0	0	#N/A	0	#N/A	0	0	0	0	0	0
10	09:45:00	1.25	1011.1	26.4	16148	14033.9		62.4261	0.227942	34.4463	0	564.072	97.1567	64.253	0.234613	35.4544	0	580.579	100	#DIV/0!	#DIV/0!				9.01717					0	0	#N/A	0	#N/A	0	0	0	0	0	0
11	08:03:00	1.375	1001.7	26.6	17500	15057.4	7.45	62.4539	0.242321	34.275	0	566.927	97.0279	64.3669	0.249744	35.3249	0	584.293	100	#DIV/0!	#DIV/0!				9.69199					0	0	#N/A	0	#N/A	0	0	0	0	0	0
12	09:21:00	1.5	1002.9	26.3	22700	19574.6	7.43	59.417	0.155162	38.3688	0	650.925	98.0061	60.6258	0.158319	39.1494	0	664.168	100	#DIV/0!	#DIV/0!				11.8673					0.727333	0.00705534	0.679333	0.00491031	0.934005	0.714	0.73	0.738	0.673	0.676	0.689	35.5359	32.2103	31.4666	35.6073	32.2833	31.5404	35.54	32.2157	31.4715
13	08:04:00	1.625	1003.2	26.1	22700	19593.5	7.44	62.869	0.22	34.7141	0	625.242	97.8656	64.2401	0.224798	35.4712	0	638.878	100	#DIV/0!	#DIV/0!				12.5869					0	0	#N/A	0	#N/A	0	0	0	0	0	0
14	07:56:00	1.75	1006.8	25.3	21710	18856.7	7.42	61.6889	0.219595	33.7478	0	683.982	95.7247	64.4441	0.229403	35.2551	0	714.53	100	#DIV/0!	#DIV/0!				12.152					0	0	#N/A	0	#N/A	0	0	0	0	0	0
15	08:03:00	1.875	1003.9	25.7	23540	20360	7.29	52.4881	0.13304	39.1861	0	723.81	91.8796	57.127	0.144798	42.6494	0	787.781	100	#DIV/0!	#DIV/0!				11.631					0	0	#N/A	0	#N/A	0	0	0	0	0	0
16	10:15:00	2	1005.2	26.2	25350	21917.2		58.3142	0.128776	37.5673	0	627.435	96.073	60.6978	0.13404	39.1029	0	653.081	100	#DIV/0!	#DIV/0!				13.3032					0	0	#N/A	0	#N/A	0	0	0	0	0	0
17	10:14:00	2.125	1004.9	26	21480	18578.1		62.0197	0.202118	34.1865	0	515.296	96.4598	64.2959	0.209536	35.4412	0	534.208	100	#DIV/0!	#DIV/0!				11.945					0	0	#N/A	0	#N/A	0	0	0	0	0	0
18	08:16:00	2.25	1007.3	26.3	16550	14334	7.33	60.9416	0.093872	35.9535	0	361.723	97.0251	62.8101	0.0967502	37.0559	0	372.814	100	#DIV/0!	#DIV/0!				9.00317					0	0	#N/A	0	#N/A	0	0	0	0	0	0
19	07:53:00	2.375	1003.7	26.3	19820	17104.7	7.45						0							0.498333	0.00166667	0.5	0.5	0.495						0.871667	0.0109747	0.805667	0.0147686	0.924283	0.871	0.853	0.891	0.779	0.808	0.83	32.8871	24.3833	22.3981	32.9742	24.4686	22.4872	32.8963	24.3878	22.4042
20	07:55:00	2.5	1000.6	25.6	20890	18014.6	7.47	62.1982	0.212434	35.3207	0	419.982	97.7733	63.6147	0.217272	36.1251	0	429.547	100	#DIV/0!	#DIV/0!				11.4599					0	0	#N/A	0	#N/A	0	0	0	0	0	0
21	07:57:00	2.625	994.7	25.5	21490	18428.9	7.47	61.2274	0.195978	35.8765	0	442.461	97.3441	62.8979	0.201325	36.8553	0	454.533	100	#DIV/0!	#DIV/0!				11.5914					0	0	#N/A	0	#N/A	0	0	0	0	0	0
22	10:14:00	2.75	994.7	25.8	21820	18693.1		61.1129	0.209061	35.0762	0	378.258	96.436	63.3715	0.216787	36.3725	0	392.237	100	#DIV/0!	#DIV/0!				11.8461					0	0	#N/A	0	#N/A	0	0	0	0	0	0
23	09:20:00	2.875	996.4	27.6	21930	18706.8		57.0673	0.213115	38.0319	0	67.2196	95.319	59.8698	0.223581	39.8996	0	70.5206	100	#DIV/0!	#DIV/0!				11.1997					0	0	#N/A	0	#N/A	0	0	0	0	0	0
24	09:45:00	3	1000.3	26	21290	18329.5		54.4401	0.208014	40.4123	0	8.1754	95.0612	57.2685	0.218821	42.5119	0	8.60014	100	#DIV/0!	#DIV/0!				10.497					0	0	#N/A	0	#N/A	0	0	0	0	0	0
25	07:58:00	3.125	1007.8	26	20680	17937.8	7.11	47.0899	0.163776	47.9581	0	0	95.2118	49.4581	0.172012	50.3699	0	0	100	#DIV/0!	#DIV/0!				8.87169					0	0	#N/A	0	#N/A	0	0	0	0	0	0
26	08:02:00	3.25	1010.1	26.5	15280	13261.9	7.04	46.4997	0.232422	49.4106	0	0	96.1427	48.3653	0.241747	51.393	0	0	100	#DIV/0!	#DIV/0!				6.41417					1.01767	0.0172659	0.897667	0.0203415	0.882083	0.991	1.012	1.05	0.893	0.865	0.935	34.3078	33.6668	32.3739	34.4069	33.768	32.4789	34.3176	33.6815	32.3854
27	08:45:00	3.375	1009.2	26.7	4640	4020.91	7.84	58.2108	0.551828	35.4659	0	0	94.2285	61.7762	0.585627	37.6382	0	0	100	#DIV/0!	#DIV/0!				2.48397					0	0	#N/A	0	#N/A	0	0	0	0	0	0
28	07:55:00	3.5	1005.2	26.7	14910	12869.4	7.21	68.497	0.444658	24.8035	0	28.0186	93.748	73.0651	0.474312	26.4576	0	29.8872	100	#DIV/0!	#DIV/0!				9.40306					0	0	#N/A	0	#N/A	0	0	0	0	0	0
29	07:57:00	3.625	1001.1	27.1	18510	15890.4	7.28	57.9224	0.243091	37.3819	0	109.813	95.5584	60.6147	0.25439	39.1194	0	114.917	100	#DIV/0!	#DIV/0!				9.6319					0	0	#N/A	0	#N/A	0	0	0	0	0	0
30	08:40:00	3.75	1002.4	28.5	17330	14827.6		60.1208	0.225217	35.3352	0	202.65	95.7015	62.8212	0.235333	36.9223	0	211.752	100	#DIV/0!	#DIV/0!				9.31485					0	0	#N/A	0	#N/A	0	0	0	0	0	0
31	08:34:00	3.875	997.8	28.5	8590	7315.88		66.229	0.683037	26.8042	417.213	104.152	93.7684	70.6304	0.72843	28.5855	444.94	111.074	100	#DIV/0!	#DIV/0!				5.16724					0	0	#N/A	0	#N/A	0	0	0	0	0	0
32	07:58:00	4	998.7	28.6	18500	15765	7.38	62.3965	0.238246	32.5991	0.838155	221.659	95.2561	65.5039	0.250111	34.2226	0.879896	232.698	100	#DIV/0!	#DIV/0!				10.3267					0	0	#N/A	0	#N/A	0	0	0	0	0	0
33	08:18:00	4.125	1009.2	26.8	20170	17473	7.52	64.7508	0.236357	30.9234	0	280.594	95.9386	67.4919	0.246363	32.2325	0	292.472	100	0.565	0.02	0.585	0.585	0.525	11.7929					0.873333	0.0299017	0.737333	0.0222436	0.844275	0.84	0.933	0.847	0.703	0.779	0.73	33.9969	29.8629	33.6674	34.0809	29.9562	33.7521	34.0106	29.8783	33.6791
34	07:41:00	4.25	1007.7	25.3	19240	16726.2	7.5	65.3673	0.215346	30.4472	0	312.776	96.0611	68.0476	0.224176	31.6957	0	325.601	100	#DIV/0!	#DIV/0!				11.3818					0	0	#N/A	0	#N/A	0	0	0	0	0	0
35	08:25:00	4.375	1004	26.8	19460	16771.1	7.54	64.7299	0.206997	31.4755	0	377.116	96.4501	67.1123	0.214616	32.634	0	390.996	100	#DIV/0!	#DIV/0!				11.2555					0	0	#N/A	0	#N/A	0	0	0	0	0	0
36		4.5			19150	0	7.57	65.3093	0.202957	30.3892	0	396.919	95.9411	68.0723	0.211543	31.6748	0	413.711	100	#DIV/0!	#DIV/0!									0	0	#N/A	0	#N/A	0	0	0	0	0	0
37	08:03:00	4.625	1001.2	27	19270	16550		65.6077	0.207779	29.9506	0	389.533	95.805	68.4804	0.216877	31.262	0	406.589	100	#DIV/0!	#DIV/0!				11.3335					0	0	#N/A	0	#N/A	0	0	0	0	0	0
38	10:15:00	4.75	995.3	28	19140	16287.2		65.9021	0.217885	29.7582	0	317.387	95.9099	68.7125	0.227177	31.0272	0	330.922	100	#DIV/0!	#DIV/0!				11.1913					0	0	#N/A	0	#N/A	0	0	0	0	0	0
39	08:20:00	4.875	996.7	26.8	19050	16298.4	7.57	65.6278	0.207465	30.0541	0	300.279	95.9194	68.4197	0.216291	31.3327	0	313.053	100	#DIV/0!	#DIV/0!				11.1513					0	0	#N/A	0	#N/A	0	0	0	0	0	0
40	08:03:00	5	1009.7	26.6	19300	16738.8	7.61	65.3219	0.205429	30.2863	0	338.835	95.8475	68.1519	0.214329	31.5984	0	353.515	100	0.6	0.00288675	0.6	0.605	0.595	11.4078					0.903667	0.0212629	0.795667	0.00800694	0.880487	0.886	0.879	0.946	0.784	0.792	0.811	29.9181	32.3843	29.0408	30.0067	32.4722	29.1354	29.9283	32.393	29.0543
41	07:52:00	5.125	1008.5	26.3	18590	16120	7.55	65.5524	0.18925	30.18	0	353.56	95.957	68.3143	0.197224	31.4516	0	368.457	100	#DIV/0!	#DIV/0!				11.0123					0	0	#N/A	0	#N/A	0	0	0	0	0	0
42	08:01:00	5.25	998.3	27.3	19370	16571.1	7.56	65.4039	0.204144	30.1348	0	369.216	95.7798	68.2857	0.213139	31.4626	0	385.484	100	#DIV/0!	#DIV/0!				11.3157					0	0	#N/A	0	#N/A	0	0	0	0	0	0
43	08:25:00	5.375	998.9	27.7	19050	16285.5	7.55	65.3346	0.194696	30.1874	0	387.271	95.7554	68.2307	0.203326	31.5255	0	404.438	100	#DIV/0!	#DIV/0!				11.1117					0	0	#N/A	0	#N/A	0	0	0	0	0	0
44	09:25:00	5.5	1001.2	27.6	18860	16165.5		65.1912	0.194876	30.2338	0	381.941	95.6581	68.1502	0.203721	31.6061	0	399.277	100	#DIV/0!	#DIV/0!				11.0169					0	0	#N/A	0	#N/A	0	0	0	0	0	0
45	10:00:00	5.625		27.6	18340			64.8448	0.190293	30.0966	0	310.171	95.1627	68.141	0.199966	31.6265	0	325.938	100	#DIV/0!	#DIV/0!									0	0	#N/A	0	#N/A	0	0	0	0	0	0
46	08:12:00	5.75	1002.1	27.5	18610	15970.9	7.59	65.7309	0.198663	28.7603	0	217.79	94.7116	69.4011	0.209756	30.3662	0	229.951	100	#DIV/0!	#DIV/0!				11.084					0	0	#N/A	0	#N/A	0	0	0	0	0	0
47	07:51:00	5.875	1000.9	25.7	18880	16280.7	7.53	62.3266	0.238541	29.5858	0	196.22	92.1706	67.6209	0.258804	32.099	0	212.888	100	0.63	0.0057735	0.64	0.63	0.62	11.0092					0.999	0.0315013	0.855667	0.0128366	0.856523	1.052	1.002	0.943	0.868	0.869	0.83	30.1284	23.5132	24.3822	30.2336	23.6134	24.4765	30.1468	23.5265	24.3935
48	08:01:00	6	998.9	26.9	18370	15746	7.55	63.8099	0.212425	28.9848	0	70.0905	93.0141	68.6024	0.228379	31.1617	0	75.3547	100	#DIV/0!	#DIV/0!				10.8021					0	0	#N/A	0	#N/A	0	0	0	0	0	0
49	08:11:00	6.125	998.3	27.8	18550	15843.2	7.55	63.9598	0.2042	30.4254	0	137.302	94.6031	67.6085	0.215849	32.1611	0	145.135	100	#DIV/0!	#DIV/0!				10.7114					0	0	#N/A	0	#N/A	0	0	0	0	0	0
50	08:21:00	6.25	995.4	27.8	17970	15303.3	7.56	64.4919	0.204529	30.7179	0	185.273	95.4329	67.5783	0.214317	32.188	0	194.14	100	#DIV/0!	#DIV/0!				10.3417					0	0	#N/A	0	#N/A	0	0	0	0	0	0
51	09:15:00	6.375	994.5	27.7	18140	15439.2		64.698	0.195679	30.8405	0	210.391	95.7552	67.566	0.204353	32.2076	0	219.718	100	#DIV/0!	#DIV/0!				10.4317					0	0	#N/A	0	#N/A	0	0	0	0	0	0
52	10:16:00	6.5	997.1	26.5	18210	15601.6		64.9868	0.194915	30.6952	0	202.16	95.8971	67.7672	0.203254	32.0085	0	210.809	100	#DIV/0!	#DIV/0!				10.5727					0	0	#N/A	0	#N/A	0	0	0	0	0	0
53	07:51:00	6.625	999.6	26.2	18190	15639.1	7.51	65.8503	0.203108	30.2379	0	194.462	96.3108	68.3727	0.210888	31.3962	0	201.911	100	#DIV/0!	#DIV/0!				10.6929					0	0	#N/A	0	#N/A	0	0	0	0	0	0
54	07:51:00	6.75	1002.6	25.5	17500	15126.4	7.52	64.7718	0.207044	31.2605	0	196.751	96.259	67.2891	0.21509	32.4754	0	204.397	100	0.666667	0.0266667	0.64	0.72	0.64	10.1784			1500.4	16.5618	0.907333	0.0148922	0.780333	0.0205372	0.860029	0.936	0.886	0.9	0.819	0.749	0.773	51.755	42.9317	42.9712	51.8486	43.0203	43.0612	51.7667	42.9454	42.9839
55	08:31:00	6.875	1003.2	25.5	22510	19468.6	7.49	62.0321	0.146233	33.9499	0	33.2719	96.1316	64.5283	0.152118	35.3161	0	34.6108	100	#DIV/0!	#DIV/0!				12.5627			1341.79	16.4616	0	0	#N/A	0	#N/A	0	0	0	0	0	0
56	08:01:00	7	1005.4	25.6	21600	18716.2	7.18	53.8995	0.154875	43.0902	0	193.193	97.1639	55.4728	0.159396	44.348	0	198.832	100	#DIV/0!	#DIV/0!				10.3824					0	0	#N/A	0	#N/A	0	0	0	0	0	0
57	14:11:00	7.125	1006.4	26.4	26660	23061.9	7.61	62.7828	0.158686	33.7168	0	190.214	96.6773	64.9406	0.16414	34.8756	0	196.751	100	#DIV/0!	#DIV/0!				14.9765					0	0	#N/A	0	#N/A	0	0	0	0	0	0
58	09:30:00	7.25	1010.1	25.7	21140	18397.1		65.2056	0.205811	31.0154	0	152.819	96.4421	67.6111	0.213404	32.1596	0	158.457	100	#DIV/0!	#DIV/0!				12.4385					0	0	#N/A	0	#N/A	0	0	0	0	0	0
59	10:07:00	7.375	1005.3	25.2	18460	16015.3		62.7539	0.180886	33.1263	0	25.0931	96.0636	65.3254	0.188298	34.4837	0	26.1213	100	#DIV/0!	#DIV/0!				10.462					0	0	#N/A	0	#N/A	0	0	0	0	0	0
60	07:51:00	7.5	1004.5	25.4	19000	16459.6	7.48	62.3872	0.176373	33.8135	0	15.1746	96.3786	64.7314	0.183	35.084	0	15.7448	100	#DIV/0!	#DIV/0!				10.6545					0	0	#N/A	0	#N/A	0	0	0	0	0	0
61	08:11:00	7.625	1008.2	26	18400	15966.5	7.53	61.8947	0.205864	33.9764	0	83.4265	96.0853	64.4164	0.214251	35.3607	0	86.8255	100	0.605	0.0160728	0.6	0.635	0.58	10.285					0	0	#N/A	0	#N/A	0	0	0	0	0	0
[truncated: 91 more columns]

## Sheet: Exp.2 Rconti

								gas composition						normalized gas composition						NH4-N	NH4-N		NH4-N			cell counting	cell counting	particulate (microbial) COD	particulate (microbial) COD	TS	TS	VS	VS	VS/TS		TS			VS			crucible empty			crucible after drying			crucible after oven
duration of experiment	time	HRTs	pressure atmosphere	temperature atmosphere	gas production	normalized gas production	pH	CH4	O2	CO2	H2	H2S	sum	CH4	O2	CO2	H2	H2S	sum	average	SEM		replicates		normalized CH4 production	average	SEM	average	SEM	average	SEM	average	SEM			replicates			replicates			replicates			replicates			replicates
d			mbar	°C	mL/d	mL/d		%	%	%	ppm	ppm	%	%	%	%	ppm	ppm	%	g/L	g/L		g/L		L/d	cells/L	cells/L	mgCOD/L	mgCOD/L	g/L	g/L	g/L	g/L			g/L			g/L			g			g			g
0	08:27:00	0	999.8	26.9	6449	5939.47	7.56	74.5254	0.391264	21.4126	0	149.54	96.3442	77.3533	0.406111	22.2251	0	155.214	100	#DIV/0!	#DIV/0!				4.59437					0.484333	0.0170326	0.422	0.00665833	0.871301	0.514	0.455	0.484	0.435	0.418	0.413	32.2065	34.3794	31.4665	32.2579	34.4249	31.5149	32.2144	34.3831	31.4736
1	09:31:00	0.125	996.4	27.4	10983	10064.1	7.34	66.7924	0.0903223	28.3359	0	69.5276	95.2256	70.1412	0.0948509	29.7566	0	73.0136	100	#DIV/0!	#DIV/0!				7.05906					0	0	#N/A	0	#N/A	0	0	0	0	0	0
2	10:16:00	0.25	996.7	22.1	13070	12195.1		61.6887	0.0641261	34.6925	0	57.8487	96.4511	63.9585	0.0664856	35.969	0	59.9772	100	#DIV/0!	#DIV/0!				7.79981					0	0	#N/A	0	#N/A	0	0	0	0	0	0
3	10:22:00	0.375	994	27.4	11080	10128.5		67.3266	0.125557	29.8219	0	104.61	97.2845	69.2059	0.129062	30.6543	0	107.53	100	#DIV/0!	#DIV/0!				7.00951					0	0	#N/A	0	#N/A	0	0	0	0	0	0
4	07:58:00	0.5	1000.8	25.7	9690	8969.19	7.45	69.219	0.198464	27.9631	0	136.609	97.3942	71.0709	0.203774	28.7113	0	140.264	100	#DIV/0!	#DIV/0!				6.37449					0	0	#N/A	0	#N/A	0	0	0	0	0	0
5	08:02:00	0.625	1000.6	26.5	16360	15099.6	7.23	60.9445	0.0334352	36.8909	0	273.354	97.8962	62.2542	0.0341537	37.6837	0	279.228	100	#DIV/0!	#DIV/0!				9.40013					0.518667	0.00266667	0.495333	0.00233333	0.955013	0.524	0.516	0.516	0.493	0.493	0.5	29.1994	29.4929	32.3194	29.2518	29.5445	32.371	29.2025	29.4952	32.321
6	09:40:00	0.75	995.8	26.7	15630	14347	7.31	62.3604	0.0510357	35.0628	0	248.925	97.4991	63.96	0.0523448	35.9622	0	255.31	100	#DIV/0!	#DIV/0!				9.17637					0	0	#N/A	0	#N/A	0	0	0	0	0	0
7	07:57:00	0.875	994.6	27.4	10790	9869.35	7.29	64.8339	0.129896	31.4673	0	183.5	96.4494	67.2206	0.134678	32.6257	0	190.255	100	#DIV/0!	#DIV/0!				6.63424					0	0	#N/A	0	#N/A	0	0	0	0	0	0
8	10:06:00	1	997.8	25.9	14830	13676.5	7.19	61.6716	0.0465133	34.8735	0	77.1186	96.5993	63.8427	0.0481508	36.1012	0	79.8335	100	#DIV/0!	#DIV/0!				8.73147					0	0	#N/A	0	#N/A	0	0	0	0	0	0
9	07:42:00	1.125	1006.2	26.6	19210	17823.3		59.154	0.0158684	38.4341	0	74.1026	97.6114	60.6015	0.0162567	39.3746	0	75.9159	100	#DIV/0!	#DIV/0!				10.8012					0	0	#N/A	0	#N/A	0	0	0	0	0	0
10	09:45:00	1.25	1011.1	26.4	19370	18071.3		61.7255	0.0158488	36.2764	0	125.433	98.0303	62.9657	0.0161672	37.0053	0	127.953	100	#DIV/0!	#DIV/0!				11.3787					0	0	#N/A	0	#N/A	0	0	0	0	0	0
11	08:03:00	1.375	1001.7	26.6	17100	15794.7	7.28	63.0547	0.0594983	34.6705	0	169.918	97.8017	64.472	0.0608357	35.4498	0	173.737	100	#DIV/0!	#DIV/0!				10.1831					0	0	#N/A	0	#N/A	0	0	0	0	0	0
12	09:21:00	1.5	1002.9	26.3	20820	19273	7.15	60.5753	0	37.8209	0	228.276	98.419	61.5484	0	38.4284	0	231.943	100	#DIV/0!	#DIV/0!				11.8622					0.754	0.0198578	1.285	0.601567	1.70424	0.78	0.767	0.715	0.699	2.488	0.668	24.2416	32.4218	29.4496	24.3196	32.4985	29.5211	24.2497	32.2497	29.4543
13	08:04:00	1.625	1003.2	26.1	22010	20394.3	7.19	60.141	0.0079639	37.9483	0	183.897	98.1157	61.296	0.00811685	38.6771	0	187.429	100	#DIV/0!	#DIV/0!				12.5009					0	0	#N/A	0	#N/A	0	0	0	0	0	0
14	07:56:00	1.75	1006.8	25.3	19260	17958.2	7.16	61.3292	0.007948	37.1837	0	217.68	98.5426	62.2362	0.00806555	37.7336	0	220.899	100	#DIV/0!	#DIV/0!				11.1765					0	0	#N/A	0	#N/A	0	0	0	0	0	0
15	08:03:00	1.875	1003.9	25.7	23290	21624.3	7.09	57.1536	0	38.7141	0	57.2009	95.8734	59.6136	0	40.3804	0	59.6629	100	#DIV/0!	#DIV/0!				12.891					0	0	#N/A	0	#N/A	0	0	0	0	0	0
16	10:15:00	2	1005.2	26.2	26710	24790.3		59.3617	0	38.5283	0	78.7981	97.8979	60.6363	0	39.3556	0	80.4901	100	#DIV/0!	#DIV/0!				15.032					0	0	#N/A	0	#N/A	0	0	0	0	0	0
17	10:14:00	2.125	1004.9	26	22600	20983.5		60.3481	0.00793615	37.5146	0	134.229	97.8841	61.6526	0.0081077	38.3255	0	137.131	100	#DIV/0!	#DIV/0!				12.9369					0	0	#N/A	0	#N/A	0	0	0	0	0	0
18	08:16:00	2.25	1007.3	26.3	18020	16754.2	7.14	61.8924	0.0418305	36.0943	0	169.192	98.0454	63.1262	0.0426644	36.8138	0	172.565	100	#DIV/0!	#DIV/0!				10.5763					0	0	#N/A	0	#N/A	0	0	0	0	0	0
19	07:53:00	2.375	1003.7	26.3	27900	25847.5	7.01						0							0.411667	0.00600925	0.42	0.4	0.415						1.02767	0.0774044	0.945	0.072037	0.919559	1.182	0.961	0.94	1.089	0.869	0.877	31.4657	29.2018	34.6208	31.5839	29.2979	34.7148	31.475	29.211	34.6271
20	07:55:00	2.5	1000.6	25.6	11060	10238.7	7.36	64.439	0.339239	30.1583	0	0	94.9365	67.8759	0.357332	31.7668	0	0	100	#DIV/0!	#DIV/0!				6.94958					0	0	#N/A	0	#N/A	0	0	0	0	0	0
21	07:57:00	2.625	994.7	25.5	21210	19525.7	7.17	61.4804	0	35.8214	0	2.92268	97.3021	63.1851	0	36.8146	0	3.00372	100	#DIV/0!	#DIV/0!				12.3373					0	0	#N/A	0	#N/A	0	0	0	0	0	0
22	10:14:00	2.75	994.7	25.8	23880	21961.6		58.4477	0	38.8832	0	18.7073	97.3328	60.0494	0	39.9487	0	19.2199	100	#DIV/0!	#DIV/0!				13.1878					0	0	#N/A	0	#N/A	0	0	0	0	0	0
23	09:20:00	2.875	996.4	27.6	24500	22435.2		57.8407	0	39.3668	0	36.2339	97.2111	59.5001	0	40.4962	0	37.2734	100	#DIV/0!	#DIV/0!				13.349					0	0	#N/A	0	#N/A	0	0	0	0	0	0
24	09:45:00	3	1000.3	26	24130	22301.5		57.6093	0.00797585	39.4733	0	51.3941	97.0957	59.3325	0.00821442	40.654	0	52.9314	100	#DIV/0!	#DIV/0!				13.232					0	0	#N/A	0	#N/A	0	0	0	0	0	0
25	07:58:00	3.125	1007.8	26	19760	18399.6	7.15	57.5094	0	39.777	0	58.3618	97.2922	59.11	0	40.884	0	59.9861	100	#DIV/0!	#DIV/0!				10.876					0	0	#N/A	0	#N/A	0	0	0	0	0	0
26	08:02:00	3.25	1010.1	26.5	20150	18774.2	7.21	58.5743	0.028763	37.2989	0	0	95.902	61.0773	0.0299921	38.8927	0	0	100	#DIV/0!	#DIV/0!				11.4667					1.06433	0.00520683	0.962	0.00750555	0.903852	1.055	1.065	1.073	0.954	0.955	0.977	23.5155	27.2589	29.1785	23.621	27.3654	29.2858	23.5256	27.2699	29.1881
27	08:45:00	3.375	1009.2	26.7	22260	20707.8	7.25	59.3371	0.007948	36.338	0	13.4217	95.6844	62.0134	0.00830648	37.9769	0	14.0271	100	#DIV/0!	#DIV/0!				12.8416					0	0	#N/A	0	#N/A	0	0	0	0	0	0
28	07:55:00	3.5	1005.2	26.7	21920	20310.7	7.22	58.3384	0.00798385	36.2178	0	37.3555	94.5679	61.6894	0.00844245	38.2982	0	39.5012	100	#DIV/0!	#DIV/0!				12.5295					0	0	#N/A	0	#N/A	0	0	0	0	0	0
29	07:57:00	3.625	1001.1	27.1	22090	20357.6	7.27	58.9496	0.0080079	36.977	0	16.3532	95.9362	61.4466	0.00834711	38.5433	0	17.0459	100	#DIV/0!	#DIV/0!				12.509					0	0	#N/A	0	#N/A	0	0	0	0	0	0
30	08:40:00	3.75	1002.4	28.5	22380	20555.8		59.3561	0	36.3067	0	81.179	95.6709	62.0419	0	37.9496	0	84.8523	100	#DIV/0!	#DIV/0!				12.7532					0	0	#N/A	0	#N/A	0	0	0	0	0	0
31	08:34:00	3.875	997.8	28.5	22460	20534.6		59.6794	0.0160522	36.2794	0	165.978	95.9915	62.1716	0.0167225	37.7944	0	172.909	100	#DIV/0!	#DIV/0!				12.7667					0	0	#N/A	0	#N/A	0	0	0	0	0	0
32	07:58:00	4	998.7	28.6	22690	20756.7	7.2	58.2649	0.055226	37.3037	0	133.199	95.6371	60.9229	0.0577453	39.0055	0	139.275	100	#DIV/0!	#DIV/0!				12.6456					0	0	#N/A	0	#N/A	0	0	0	0	0	0
33	08:18:00	4.125	1009.2	26.8	22060	20514.9	7.28	58.0576	0.0079322	36.7709	0	0.582385	94.8365	61.2186	0.00836408	38.7729	0	0.614094	100	0.545	0.0236291	0.555	0.58	0.5	12.5589					1.07233	0.00371184	0.893667	0.0125742	0.833385	1.077	1.065	1.075	0.918	0.876	0.887	23.5133	32.2105	27.5548	23.621	32.317	27.6623	23.5292	32.2294	27.5736
34	07:41:00	4.25	1007.7	25.3	22240	20755.3	7.23	59.2683	0.0079679	36.3893	0	25.6806	95.6681	61.952	0.00832869	38.037	0	26.8434	100	#DIV/0!	#DIV/0!				12.8583					0	0	#N/A	0	#N/A	0	0	0	0	0	0
35	08:25:00	4.375	1004	26.8	22040	20390.7	7.23	59.1873	0.0210408	37.3829	0	65.9706	96.5978	61.2719	0.0217819	38.6995	0	68.2941	100	#DIV/0!	#DIV/0!				12.4938					0	0	#N/A	0	#N/A	0	0	0	0	0	0
36	00:00:00	4.5			22160	0	7.28	58.6396	0.00799185	37.5562	0	0	96.2038	60.9535	0.00830721	39.0382	0	0	100	#DIV/0!	#DIV/0!				0					0	0	#N/A	0	#N/A	0	0	0	0	0	0
37	08:03:00	4.625	1001.2	27	22700	20928.8		59.7801	0	36.907	0	54.9098	96.6926	61.8249	0	38.1694	0	56.788	100	#DIV/0!	#DIV/0!				12.9392					0	0	#N/A	0	#N/A	0	0	0	0	0	0
38	10:15:00	4.75	995.3	28	22970	20983		59.835	0	36.908	0	144.401	96.7574	61.8402	0	38.1449	0	149.24	100	#DIV/0!	#DIV/0!				12.9759					0	0	#N/A	0	#N/A	0	0	0	0	0	0
39	08:20:00	4.875	996.7	26.8	23160	21271.1	7.24	58.6598	0.0254086	37.7534	0	125.646	96.4512	60.8181	0.0263435	39.1425	0	130.269	100	#DIV/0!	#DIV/0!				12.9367					0	0	#N/A	0	#N/A	0	0	0	0	0	0
40	08:03:00	5	1009.7	26.6	23040	21451.2	7.32	56.2744	0	36.3533	0	0	92.6277	60.7533	0	39.2467	0	0	100	0.573333	0.00440959	0.58	0.565	0.575	13.0323					0.940667	0.069451	0.826	0.0865583	0.878101	1.003	1.017	0.802	0.918	0.907	0.653	24.8931	32.7204	24.3805	24.9934	32.8221	24.4607	24.9016	32.7314	24.3954
41	07:52:00	5.125	1008.5	26.3	23390	21773	7.29	59.15	0	36.4489	0	11.6747	95.6001	61.8723	0	38.1264	0	12.212	100	#DIV/0!	#DIV/0!				13.4714					0	0	#N/A	0	#N/A	0	0	0	0	0	0
42	08:01:00	5.25	998.3	27.3	23160	21269.8	7.28	58.5414	0	36.0948	0	15.191	94.6377	61.8584	0	38.14	0	16.0517	100	#DIV/0!	#DIV/0!				13.1571					0	0	#N/A	0	#N/A	0	0	0	0	0	0
43	08:25:00	5.375	998.9	27.7	23350	21428.6	7.28	58.2438	0	36.5561	0	2.9195	94.8002	61.4385	0	38.5612	0	3.07964	100	#DIV/0!	#DIV/0!				13.1654					0	0	#N/A	0	#N/A	0	0	0	0	0	0
44	09:25:00	5.5	1001.2	27.6	23310	21448.3		58.8393	0	35.9063	0	0	94.7456	62.1024	0	37.8976	0	0	100	#DIV/0!	#DIV/0!				13.3199					0	0	#N/A	0	#N/A	0	0	0	0	0	0
45	10:00:00	5.625		27.6	23320	0		59.6042	0	36.6435	0	26.2843	96.2503	61.9262	0	38.071	0	27.3083	100	#DIV/0!	#DIV/0!				0					0	0	#N/A	0	#N/A	0	0	0	0	0	0
46	08:12:00	5.75	1002.1	27.5	22140	20396.8	7.29	59.0995	0	37.1376	0	65.4033	96.2436	61.4061	0	38.5871	0	67.956	100	#DIV/0!	#DIV/0!				12.5249					0	0	#N/A	0	#N/A	0	0	0	0	0	0
47	07:51:00	5.875	1000.9	25.7	21610	20004.5	7.27	57.903	0	36.7228	0	15.7716	94.6274	61.1905	0	38.8078	0	16.6671	100	0.57	0.0057735	0.56	0.57	0.58	12.2409					1.04	0.0085049	0.893333	0.0176383	0.858974	1.027	1.056	1.037	0.9	0.92	0.86	29.4443	24.245	29.9131	29.547	24.3506	30.0168	29.457	24.2586	29.9308
48	08:01:00	6	998.9	26.9	22070	20308	7.28	58.7815	0.00802	35.9422	0	33.8852	94.7351	62.0483	0.00846571	37.9397	0	35.7684	100	#DIV/0!	#DIV/0!				12.6007					0	0	#N/A	0	#N/A	0	0	0	0	0	0
49	08:11:00	6.125	998.3	27.8	21630	19831.6	7.3	59.4876	0.00803615	36.2994	0	75.3885	95.8026	62.0939	0.00838824	37.8898	0	78.6915	100	#DIV/0!	#DIV/0!				12.3143					0	0	#N/A	0	#N/A	0	0	0	0	0	0
50	08:21:00	6.25	995.4	27.8	21860	19984.3	7.3	56.4995	0.0124242	34.9545	0	23.9653	91.4688	61.7691	0.013583	38.2147	0	26.2005	100	#DIV/0!	#DIV/0!				12.3441					0	0	#N/A	0	#N/A	0	0	0	0	0	0
51	09:15:00	6.375	994.5	27.7	21440	19589.1		59.898	0.00803615	36.4832	0	99.9553	96.3992	62.1353	0.00833632	37.8459	0	103.689	100	#DIV/0!	#DIV/0!				12.1718					0	0	#N/A	0	#N/A	0	0	0	0	0	0
52	10:16:00	6.5	997.1	26.5	21270	19562.6		60.0222	0.00799985	36.8768	0	164.195	96.9234	61.9274	0.00825378	38.0474	0	169.407	100	#DIV/0!	#DIV/0!				12.1146					0	0	#N/A	0	#N/A	0	0	0	0	0	0
53	07:51:00	6.625	999.6	26.2	20420	18846.8	7.27	60.1538	0.00798385	37.1496	0	205.003	97.3319	61.8028	0.00820271	38.168	0	210.623	100	#DIV/0!	#DIV/0!				11.6479					0	0	#N/A	0	#N/A	0	0	0	0	0	0
54	07:51:00	6.75	1002.6	25.5	20550	19068.3	7.29	56.6483	0.00797585	35.6673	0	116.781	92.3353	61.3507	0.00863793	38.628	0	126.475	100	0.631667	0.00166667	0.635	0.63	0.63	11.6985			1541.33	107.178	0.965667	0.00895048	0.893	0.00208167	0.92475	0.948	0.977	0.972	0.896	0.889	0.894	51.2256	48.9817	61.0682	51.3204	49.0794	61.1654	51.2308	48.9905	61.076
55	08:31:00	6.875	1003.2	25.5	21040	19534.7	7.28	59.2434	0	36.3914	0	141.279	95.6489	61.9384	0	38.0468	0	147.706	100	#DIV/0!	#DIV/0!				12.0995			1402.67	48.1295	0	0	#N/A	0	#N/A	0	0	0	0	0	0
56	08:01:00	7	1005.4	25.6	20970	19505.9	7.3	59.4961	0.00795195	36.7358	0	168.086	96.2567	61.8099	0.00826119	38.1644	0	174.623	100	#DIV/0!	#DIV/0!				12.0565					0	0	#N/A	0	#N/A	0	0	0	0	0	0
57	14:11:00	7.125	1006.4	26.4	21360	19835.3	7.25	60.2215	0	37.1231	0	198.975	97.3645	61.8516	0	38.128	0	204.361	100	#DIV/0!	#DIV/0!				12.2684					0	0	#N/A	0	#N/A	0	0	0	0	0	0
58	09:30:00	7.25	1010.1	25.7	21580	20160.4		60.218	0.0079322	37.1423	0	216.426	97.3899	61.8319	0.00814479	38.1377	0	222.226	100	#DIV/0!	#DIV/0!				12.4655					0	0	#N/A	0	#N/A	0	0	0	0	0	0
59	10:07:00	7.375	1005.3	25.2	21750	20256.5		60.145	0	37.3237	0	239.326	97.4926	61.6918	0	38.2836	0	245.481	100	#DIV/0!	#DIV/0!				12.4966					0	0	#N/A	0	#N/A	0	0	0	0	0	0
60	07:51:00	7.5	1004.5	25.4	21370	19873.4	7.3	59.9641	0	37.4654	0	290.086	97.4585	61.5278	0	38.4424	0	297.651	100	#DIV/0!	#DIV/0!				12.2277					0	0	#N/A	0	#N/A	0	0	0	0	0	0
61	08:11:00	7.625	1008.2	26	21150	19701.7	7.32	59.7776	0	37.3824	0	383.847	97.1984	61.5006	0	38.4599	0	394.911	100	0.635	0.0057735	0.625	0.645	0.635	12.1167					0	0	#N/A	0	#N/A	0	0	0	0	0	0
62	07:21:00	7.75	1008.4	25.2	20590	19235.3	7.27	40.6185	0.202177	30.5555	0	85.1815	71.3847	56.9009	0.283222	42.804	0	119.327	100	#DIV/0!	#DIV/0!				11.7159					0	0	#N/A	0	#N/A	0	0	0	0	0	0
63	08:01:00	7.875	1003.1	26.1	21570	19984.6	7.3	59.6804	0	35.1525	0	4.66852	94.8334	62.9319	0	37.0676	0	4.92287	100	#DIV/0!	#DIV/0!				13.5744					0	0	#N/A	0	#N/A	0	0	0	0	0	0
64	08:51:00	8	997.5	26.4	21550	19834.7	7.28	60.1748	0.0080079	36.8909	0	0.58323	97.0738	61.9887	0.00824929	38.003	0	0.600811	100	#DIV/0!	#DIV/0!				13.3586					0	0	#N/A	0	#N/A	0	0	0	0	0	0
65	09:00:00	8.125	995.3	24.5	21930	20268.5		60.1622	0	37.4176	0	11.6906	97.581	61.6536	0	38.3452	0	11.9804	100	#DIV/0!	#DIV/0!				13.5206					0	0	#N/A	0	#N/A	0	0	0	0	0	0
66	09:58:00	8.25	995.9	24.9	21950	20272		59.9442	0	37.6878	0	42.0746	97.6362	61.3955	0	38.6002	0	43.0932	100	#DIV/0!	#DIV/0!				13.4763					0	0	#N/A	0	#N/A	0	0	0	0	0	0
67	10:03:00	8.375	1002.3	24.1	20310	18928.7	7.28	60.0428	0	37.776	0	95.7265	97.8284	61.3757	0	38.6146	0	97.8515	100	#DIV/0!	#DIV/0!				12.4654					0	0	#N/A	0	#N/A	0	0	0	0	0	0
68	08:01:00	8.5	1013	24.4	15830	14895.9	7.24	53.5665	0.510781	30.626	274.898	0	84.7308	63.2197	0.602828	36.1451	324.437	0	100	#DIV/0!	#DIV/0!				10.0077					1.024	0.0281839	0.872	0.00929157	0.851562	0.983	1.078	1.011	0.854	0.877	0.885	27.5584	23.6983	33.2867	27.6567	23.8061	33.3878	27.5713	23.7184	33.2993
69	11:21:00	8.625	1014.8	24.1	12970	12238.7	5.89						0							#DIV/0!	#DIV/0!									0	0	#N/A	0	#N/A	0	0	0	0	0	0
70	07:51:00	8.75	1003.6	22.8	3400	3186.81	5.47	21.3938	0.690637	72.247	344.408	0	94.3659	22.6711	0.731872	76.5605	364.971	0	100	#DIV/0!	#DIV/0!				0.770818					0	0	#N/A	0	#N/A	0	0	0	0	0	0
71	10:11:00	8.875	1003.3	0	810	822.338	5.06						0							#DIV/0!	#DIV/0!									0	0	#N/A	0	#N/A	0	0	0	0	0	0
72	10:35:00	9	1004.4	22.6	590	553.821							0							#DIV/0!	#DIV/0!									0	0	#N/A	0	#N/A	0	0	0	0	0	0
73	10:30:00	9.125	1007.3	22.3	380	358.091							0							#DIV/0!	#DIV/0!									0	0	#N/A	0	#N/A	0	0	0	0	0	0
74	08:21:00	9.25	1008.3	22.9	460	433.03	4.73						0							#DIV/0!	#DIV/0!									0	0	#N/A	0	#N/A	0	0	0	0	0	0
[truncated: 91 more columns]

## Sheet: Exp.2 detailed VFA profiles
		Raw data
													SEM
		acetic	propionic	iso-butyric	n-butyric	Iso-Valerian	n-Valerian-	Hexanoic-					acetic	propionic	iso-butyric	n-butyric	Iso-Valerian	n-Valerian-	Hexanoic-
		acid	acid	acid	acid	acid	acid	acid	sum	calculated sum			acid	acid	acid	acid	acid	acid	acid	sum
		mg/l	mg/l	mg/l	mg/l	mg/l	mg/l	mg/l	mg/l	mgCOD/L			mg/l	mg/l	mg/l	mg/l	mg/l	mg/l	mg/l	mg/l
53d
Rdisco 11:30 53d		21.5253	0	0	0	1.55858	0	0.265125	23.349	26.7948
Rdisco 11:30 53d		19.6048	0	0	0	1.48635	0	0.281651	21.3728	24.6289
Rdisco 11:30 53d average		20.565	0	0	0	1.52246	0	0.273388	22.3609	25.7119			0.960258	0	0	0	0.0361156	0	0.00826306	0.988111
										0
Rdisco 12:24 53d		1554.59	265.995	4.43928	919.555	2.0111	0	3.99455	2750.58	3759.62
Rdisco 12:24 53d		1562.8	268.915	4.42735	937.014	1.99232	0	4.12293	2779.27	3804.82
Rdisco 12:24 53d average		1558.69	267.455	4.43332	928.285	2.00171	0	4.05874	2764.93	3782.22			4.10744	1.46	0.005965	8.72992	0.00938834	0	0.0641905	14.3462
										0
Rdisco 12:40 53d		1571.7	275.135	6.63583	943.28	1.92506	2.14596	8.61018	2809.43	3853.26
Rdisco 12:40 53d		1610.77	280.443	6.82727	963.549	1.74394	2.05936	8.75094	2874.15	3940.09
Rdisco 12:40 53d average		1591.24	277.789	6.73155	953.415	1.8345	2.10266	8.68056	2841.79	3896.68			19.5374	2.65416	0.09572	10.1349	0.0905568	0.043297	0.0703797	32.3587
										0
Rdisco 12:59 53d		1548.28	273.587	9.56104	921.709	1.83199	4.21057	14.3228	2773.5	3808.52
Rdisco 12:59 53d		1554.18	274.089	9.52514	921.781	1.8039	4.15565	14.5239	2780.06	3815.93
Rdisco 12:59 53d average		1551.23	273.838	9.54309	921.745	1.81794	4.18311	14.4234	2776.78	3812.23			2.95035	0.251044	0.01795	0.035625	0.0140457	0.027457	0.100552	3.27812
										0
Rdisco 13:30 53d		1488.78	266.13	15.8735	857.842	2.04109	7.90091	21.4688	2660.04	3652.53
Rdisco 13:30 53d		1538.41	272.946	16.2279	878.436	2.06186	8.03424	22.0171	2738.13	3755.57
Rdisco 13:30 53d average		1513.6	269.538	16.0507	868.139	2.05148	7.96758	21.7429	2699.09	3704.05			24.8133	3.40775	0.177205	10.2972	0.0103875	0.0666633	0.274177	39.0467
										0
Rdisco 14:45 53d		1430.99	258.562	30.5207	747.368	2.61183	14.2503	27.5156	2511.82	3432.28
Rdisco 14:45 53d		1436.31	259.387	31.3245	742.757	2.64286	15.5111	29.8843	2517.81	3440.13
Rdisco 14:45 53d		1401.15	256.131	30.9822	764.422	2.64691	15.4293	30.0074	2500.77	3436.51
Rdisco 14:45 53d average		1422.82	258.027	30.9425	751.516	2.63387	15.0636	29.1358	2510.13	3436.31			10.9418	0.977247	0.232887	6.58913	0.0110795	0.407334	0.810875	4.99251
										0
Rdisco 16:10 53d		1289.29	244.437	49.4672	616.164	3.36858	23.3134	34.7969	2260.84	3091.07
Rdisco 16:10 53d		1267.24	242.061	50.0825	598.833	3.44451	24.3121	35.9747	2221.95	3038.26
Rdisco 16:10 53d		1268.32	241.213	49.9037	596.911	3.42728	24.4567	36.3991	2220.63	3035.5
Rdisco 16:10 53d average		1274.95	242.57	49.8178	603.969	3.41345	24.0274	35.7236	2234.47	3054.94			7.17589	0.964901	0.182736	6.12249	0.0229832	0.359429	0.479262	13.1872
										0
										0
54d										0
Rdisco 12:34 54d		1783.6	303.643	5.11838	1066.93	2.0594	0	2.11057	3163.46	4326.92
Rdisco 12:34 54d		1727.16	300.519	4.73518	1064.31	1.88249	0	2.20537	3100.81	4256.19
Rdisco 12:34 54d average		1755.38	302.081	4.92678	1065.62	1.97094	0	2.15797	3132.13	4291.56			28.2225	1.5621	0.1916	1.30967	0.088455	0	0.047397	31.327
										0
Rdisco 12:50 54d		1772.32	304.056	6.57262	1072.88	1.60579	0	3.69357	3161.12	4331.51
Rdisco 12:50 54d		1762.93	301.759	6.13283	1064.27	1.51966	0	3.67074	3140.28	4301.3
Rdisco 12:50 54d average		1767.62	302.907	6.35272	1068.58	1.56273	0	3.68215	3150.7	4316.4			4.69665	1.14847	0.219894	4.30252	0.0430635	0	0.0114177	10.422
										0
Rdisco 13:09 54d		1739.16	302.042	8.69117	1061.28	1.65413	2.49621	5.64989	3120.97	4285.22
Rdisco 13:09 54d		1776.12	309.079	8.88132	1090.27	1.56665	2.43062	5.87225	3194.21	4388.68
Rdisco 13:09 54d average		1757.64	305.561	8.78625	1075.77	1.61039	2.46342	5.76107	3157.59	4336.95			18.4779	3.51834	0.0950761	14.4946	0.0437393	0.0327948	0.111182	36.6206
										0
Rdisco 13:40 54d		1668.97	297.993	15.384	1022.18	1.87171	6.66596	11.0172	3024.08	4165.78
Rdisco 13:40 54d		1685.02	300.813	15.6264	1033.27	1.8527	7.11053	11.3358	3055.03	4209.41
Rdisco 13:40 54d average		1676.99	299.403	15.5052	1027.72	1.86221	6.88825	11.1765	3039.55	4187.59			8.02665	1.40999	0.121169	5.54548	0.00950517	0.222283	0.15933	15.4754
										0
Rdisco 14:45 54d		1578.83	290.397	30.1525	924.869	2.54144	13.8634	21.9718	2862.62	3947.79
Rdisco 14:45 54d		1592.91	293.943	30.8242	936.575	2.63282	14.3885	22.4921	2893.77	3993.14
Rdisco 14:45 54d average		1585.87	292.17	30.4883	930.722	2.58713	14.1259	22.232	2878.2	3970.47			7.0413	1.77278	0.33586	5.8531	0.0456883	0.262536	0.260154	15.5714
										0
Rdisco 16:30 54d		1466.55	285.639	55.2697	793.213	3.7726	24.017	31.032	2659.49	3669.72
Rdisco 16:30 54d		1471.7	285.026	56.3825	779.116	3.85872	25.7307	33.3993	2655.22	3659.56
Rdisco 16:30 54d		1452.37	280.459	55.2623	760.133	3.74678	25.2858	33.0035	2610.26	3593.39
Rdisco 16:30 54d average		1463.54	283.708	55.6382	777.487	3.7927	25.0112	32.4782	2641.66	3640.89			5.77924	1.6342	0.372159	9.5841	0.0338407	0.513421	0.732104	15.7456
										0
Rdisco 54d		12.5232	2.21393	0	3.52292	0	0	0.653724	18.9137	24.5927
Rdisco 54d		12.5087	2.14197	0	3.401	0	0	0.635391	18.6871	24.2064
Rdisco 54d		11.8399	2.26263	0	3.416	0	0	0.61762	18.1361	23.6611
Rdisco 54d average		12.2906	2.20618	0	3.44664	0	0	0.635578	18.579	24.1534			0.225397	0.0350454	0	0.0383853	0	0	0.0104226	0.230896
										0
55d										0
Rdisco 55d		17.3769	65.2696	1.33835	2.44653	2.3306	0	0.802101	89.5641	130.558
Rdisco 55d		17.8546	61.3358	1.26452	2.33499	2.30593	0	0.821064	85.9169	124.783
Rdisco 55d		16.6543	67.1913	1.23639	2.15838	2.25148	0	0.764846	90.2567	131.733
Rdisco 55d average		17.2952	64.5989	1.27975	2.3133	2.29601	0	0.796004	88.5792	129.025			0.348897	1.72327	0.0304025	0.0838847	0.023372	0	0.0165126	1.34608
										0
Rdisco 9:30 55d		3790.32	731.829	8.58206	2407.83	4.44754	3.07278	7.31317	6953.39	9590
Rdisco 9:30 55d		3715.66	709.561	8.08671	2338.14	4.03784	2.8145	6.59296	6784.9	9345.82
Rdisco 9:30 55d average		3752.99	720.695	8.33439	2372.99	4.24269	2.94364	6.95307	6869.15	9467.91			37.3256	11.134	0.247675	34.8445	0.204852	0.12914	0.360105	84.2459
										0
Rdisco 9:45 55d		3740.25	715.851	9.53428	2352.88	3.98185	2.59798	7.98909	6833.09	9413.6
Rdisco 9:45 55d		3736.67	725.586	9.69879	2399.13	3.81131	2.65832	8.32964	6885.88	9509.46
Rdisco 9:45 55d		3790.81	722.15	9.47326	2375.54	3.5883	2.55427	8.01029	6912.13	9517.5
Rdisco 9:45 55d average		3755.91	721.196	9.56878	2375.85	3.79382	2.60353	8.10968	6877.03	9480.18			17.4805	2.85056	0.067351	13.3512	0.113945	0.0301649	0.110153	23.2437
										0
56d										0
Rdisco 56d		2086.34	570.945	171.305	554.754	15.1402	159.176	102.649	3660.31	4997.37
Rdisco 56d		1982.17	554.272	168.592	533.925	14.8202	157.487	102.705	3513.97	4813.92
Rdisco 56d average		2034.26	562.608	169.948	544.34	14.9802	158.332	102.677	3587.14	4905.64			52.0832	8.33654	1.35639	10.4144	0.159991	0.84443	0.0279618	73.167
										0
61d										0
Rdisco 61d		155.776	418.891	3.46272	0	7.9269	0	0.369521	586.426	822.492
Rdisco 61d		159.778	416.507	3.15209	0	7.7463	0	0.382934	587.566	822.27
Rdisco 61d		154.376	411.818	3.44302	0	7.7691	0	0.38995	577.796	810.001
Rdisco 61d average		156.643	415.739	3.35261	0	7.8141	0	0.380802	583.93	818.254			1.61855	2.07748	0.100422	0	0.0567827	0	0.00599301	3.08422
										0
										0
53d										0
Rconti 11:30 53d		18.248	0	0	0	0	0	0.54325	18.7913	20.7205
Rconti 11:30 53d		17.0109	0	0	0	0	0	0.556823	17.5677	19.4266
Rconti 11:30 53d average		17.6294	0	0	0	0	0	0.550037	18.1795	20.0736			0.618569	0	0	0	0	0	0.00678662	0.611782
										0
Rconti 12:40 53d		37.7282	6.22519	0	6.97203	0	0	1.45095	52.3764	65.6504
Rconti 12:40 53d		35.791	6.1235	0	6.55008	0	0	1.37948	49.8441	62.4989
Rconti 12:40 53d average		36.7596	6.17434	0	6.76105	0	0	1.41521	51.1102	64.0746			0.968597	0.0508464	0	0.210975	0	0	0.035735	1.26615
										0
Rconti 16:20 53d		36.5923	5.74671	0	5.08265	0	0	0.921691	48.3433	59.1094
Rconti 16:20 53d		36.7027	5.24091	0	5.10162	0	0	0.925782	47.971	58.5073
Rconti 16:20 53d		33.518	5.16441	0	4.85598	0	0	0.798668	44.3371	54.2575
Rconti 16:20 53d average		35.6043	5.38401	0	5.01341	0	0	0.882047	46.8838	57.2914			1.04364	0.182689	0	0.0789087	0	0	0.0417062	1.27789
										0
54d										0
Rconti 13:40 54d		40.7619	8.10504	0	4.03062	0	0	0.693072	53.5907	64.7144
Rconti 13:40 54d		43.541	7.94594	0	3.92494	0	0	0.676067	56.088	67.218
Rconti 13:40 54d average		42.1515	8.02549	0	3.97778	0	0	0.684569	54.8393	65.9662			1.38955	0.0795511	0	0.0528415	0	0	0.00850265	1.24866
										0
Rconti 54d		34.5676	6.09078	0	3.2832	0	0	0.559765	44.5013	53.3913
Rconti 54d		34.6083	6.06829	0	2.97997	0	0	0.510488	44.167	52.7406
Rconti 54d		37.6445	6.67969	0	2.95456	0	0	0.512261	47.791	56.8702
Rconti 54d average		35.6068	6.27959	0	3.07258	0	0	0.527505	45.4864	54.334			1.01892	0.200158	0	0.105566	0	0	0.0161383	1.15631
										0
										0
68d										0
Rconti 68d		971.207	171.769	20.3217	360.2	3.88971	4.4615	32.4	1564.25	2079.43
Rconti 68d		951.123	168.331	19.8877	352.4	3.75661	4.2712	32	1531.77	2036.22
Rconti 68d average		961.165	170.05	20.1047	356.3	3.82316	4.36635	32.2	1548.01	2057.83			10.0415	1.71891	0.21696	3.9	0.0665512	0.0951464	0.2	16.2391
										0
Rconti 14:57 68d		4647.21	765.093	84.9914	2321.9	14.2922	17.2355	15.8957	7866.62	10607.6
Rconti 14:57 68d		4696.4	773.158	84.7073	2394.8	14.5879	18.8105	18.2781	8000.74	10813.7
Rconti 14:57 68d		4736.43	781.183	84.9918	2429.4	14.6479	19.2874	18.8689	8084.81	10934.5
Rconti 14:57 68d average		4693.35	773.145	84.8968	2382.03	14.5094	18.4445	17.6809	7984.06	10785.3			25.7992	4.64471	0.0947862	31.6823	0.109924	0.619974	0.908762	63.5348
										0
Rconti 15:15 68d		4698.09	772.574	84.9283	2402.6	14.5685	19.1338	19.6027	8011.5	10832.7
Rconti 15:15 68d		4754.75	776.849	84.8687	2414.3	14.5441	19.0804	19.9669	8084.36	10921.6
Rconti 15:15 68d average		4726.42	774.711	84.8985	2408.45	14.5563	19.1071	19.7848	8047.93	10877.2			28.3331	2.13774	0.0297988	5.85	0.0122205	0.026712	0.182126	36.4342
										0
Rconti 15:30 68d		5059.69	781.811	85.6309	2452.5	14.5623	19.1868	20.6636	8434.04	11328.1
Rconti 15:30 68d		4926.08	785.593	85.2702	2426.3	14.5521	19.1194	20.2723	8277.18	11141.5
Rconti 15:30 68d		4743.35	776.064	84.7232	2412.5	14.5406	19.0711	20.2388	8070.49	10905.3
Rconti 15:30 68d average		4909.7	781.156	85.2081	2430.43	14.5516	19.1258	20.3916	8260.57	11125			91.684	2.77027	0.263875	11.7305	0.00626773	0.0335669	0.13636	105.276
										0
Rconti 16:00 68d		4677.83	769.984	85.2476	2410.8	14.5586	19.6134	22.3694	8000.41	10829.7
Rconti 16:00 68d		4747.12	782.018	86.1099	2437.5	14.6508	19.6389	22.6941	8109.74	10973.1
Rconti 16:00 68d		4806.85	783.508	85.8015	2435.1	14.5767	19.4329	22.8012	8168.07	11034
Rconti 16:00 68d average		4743.94	778.503	85.7197	2427.8	14.5953	19.5617	22.6215	8092.74	10945.6			37.2784	4.28137	0.252266	8.52819	0.0282162	0.0648184	0.129822	49.1413
										0
Rconti 17:00 68d		4773.17	780.468	85.6143	2420.6	14.6309	19.9405	26.0669	8120.49	10975
Rconti 17:00 68d		4558.16	765.225	85.3135	2389.9	14.656	19.7313	26.529	7859.51	10666.1
Rconti 17:00 68d		4608.92	765.252	84.7764	2387.6	14.5209	19.5923	27.1425	7907.8	10716.1
Rconti 17:00 68d average		4646.75	770.315	85.2348	2399.37	14.6026	19.7547	26.5795	7962.6	10785.7			64.888	5.07654	0.245051	10.6374	0.0414729	0.101213	0.311517	80.1669
										0
69d										0
Rconti 69d		4274.9	740.669	84.0336	1986	18.7553	26.0125	83.2562	7213.63	9734.5
Rconti 69d		4330.6	743.461	82.997	2029.5	19.0513	28.3198	99.0309	7332.96	9915.62
Rconti 69d		4404	756.029	84.4232	2066.1	19.2746	28.6588	102.439	7460.92	10091
Rconti 69d average		4336.5	746.719	83.8179	2027.2	19.0271	27.6637	94.9087	7335.84	9913.7			37.3845	4.72404	0.425593	23.1515	0.150409	0.831399	5.90876	71.4034
										0
74d										0
Rconti 1:4 74d		2174.73	379.137	12.534	1274.86	3.72224	4.31925	19.6952	3869	5302.25
Rconti 1:4 74d		2240.17	385.475	12.6759	1290.28	3.74838	4.22186	20.1385	3956.71	5410.99
Rconti 1:4 74d average		2207.45	382.306	12.605	1282.57	3.73531	4.27056	19.9169	3912.85	5356.62			32.7184	3.16911	0.0709462	7.71102	0.0130667	0.0486983	0.22169	43.8556
Conversion rates	time after feeding (h)	rate (mg/L/h)
Rdisco
	0.316667	588.789	12.4764	-8.87855	100.009	0.052287	-6.56984	-18.1352	205.29	266.683
	0.516667	359.635	8.32209	-12.5955	103.754	-0.451997	-7.32478	-14.1669	150.37	209.374
	1.25	180.344	9.20907	-11.9134	93.2985	-0.465914	-5.67678	-5.91427	151.163	214.194
	1.41667	210.835	10.9105	-13.3237	104.151	-0.550296	-6.32742	-4.6502	194.583	269.199
	0.266667	-112.033	-3.09914	-5.3473	-11.0909	1.53081	0	-5.7157	-69.638	-93.1787
	0.316667	-87.7368	-8.37903	-7.68482	-22.7207	-0.150503	-7.77922	-6.56499	-21.759	-64.8833
	0.516667	420.157	11.9175	-13.0045	92.9989	-0.487397	-8.56418	-10.4815	228.469	289.077
	0.516667	693.67	13.9999	-28.9996	187.741	-1.40307	-14.0084	-21.3976	312.3	420.249
	1.75	140.35	4.83558	-14.3713	87.5626	-0.688898	-6.22014	-5.85503	135.165	188.329
	22.2667	82.6147	7.12218	-7.20268	82.2534	-0.502382	-6.99378	-4.24705	147.75	205.443
	Average												SEM
		acetic	propionic	iso-butyric	n-butyric	Iso-Valerian	n-Valerian-	Hexanoic-		theoretical average			acetic	propionic	iso-butyric	n-butyric	Iso-Valerian	n-Valerian-	Hexanoic-
		acid	acid	acid	acid	acid	acid	acid	sum	193.75			acid	acid	acid	acid	acid	acid	acid	sum
		mg/l	mg/l	mg/l	mg/l	mg/l	mg/l	mg/l	mg/l				mg/l	mg/l	mg/l	mg/l	mg/l	mg/l	mg/l	mg/l
		Rconti
	time (d)										pH
before disturbance	-0.0416667	961.165	170.05	20.1047	356.3	3.82316	4.36635	32.2	1548.01		7.24		10.0415	1.71891	0.21696	3.9	0.0665512	0.0951464	0.2	16.2391
at disturbance	0	4693.35	773.145	84.8968	2382.03	14.5094	18.4445	17.6809	7984.06		5.68		25.7992	4.64471	0.0947862	31.6823	0.109924	0.619974	0.908762	63.5348
after disturbance	0.0125	4726.42	774.711	84.8985	2408.45	14.5563	19.1071	19.7848	8047.93		5.69		28.3331	2.13774	0.0297988	5.85	0.0122205	0.026712	0.182126	36.4342
	0.0229167	4909.7	781.156	85.2081	2430.43	14.5516	19.1258	20.3916	8260.57		5.71		91.684	2.77027	0.263875	11.7305	0.00626773	0.0335669	0.13636	105.276
	0.04375	4743.94	778.503	85.7197	2427.8	14.5953	19.5617	22.6215	8092.74		5.74		37.2784	4.28137	0.252266	8.52819	0.0282162	0.0648184	0.129822	49.1413
	0.0854167	4646.75	770.315	85.2348	2399.37	14.6026	19.7547	26.5795	7962.6		5.75		64.888	5.07654	0.245051	10.6374	0.0414729	0.101213	0.311517	80.1669
	0.85	4336.5	746.719	83.8179	2027.2	19.0271	27.6637	94.9087	7335.84		5.89		37.3845	4.72404	0.425593	23.1515	0.150409	0.831399	5.90876	71.4034
	2										5.47
	3										5.06
	4
	5
	6	8829.79	1529.22	50.4199	5130.29	14.9412	17.0822	79.6674	15651.4		4.73		130.874	12.6764	0.283785	30.8441	0.0522668	0.194793	0.886759	175.422
		Rdisco
	time (d)
before disturbance	-0.0416667	17.2952	64.5989	1.27975	2.3133	2.29601	0	0.796004	88.5792		7.49		0.348897	1.72327	0.0304025	0.0838847	0.023372	0	0.0165126	1.34608
at disturbance	0	3752.99	720.695	8.33439	2372.99	4.24269	2.94364	6.95307	6869.15		6.05		37.3256	11.134	0.247675	34.8445	0.204852	0.12914	0.360105	84.2459
after disturbance	0.0104167	3755.91	721.196	9.56878	2375.85	3.79382	2.60353	8.10968	6877.03		6.13		17.4805	2.85056	0.067351	13.3512	0.113945	0.0301649	0.110153	23.2437
	0.9375	2034.26	562.608	169.948	544.34	14.9802	158.332	102.677	3587.14		7.18		52.0832	8.33654	1.35639	10.4144	0.159991	0.84443	0.0279618	73.167
	2										7.61
	3
	4
	5										7.48
	6	156.643	415.739	3.35261	0	7.8141	0	0.380802	583.93		7.53		1.61855	2.07748	0.100422	0	0.0567827	0	0.00599301	3.08422

## Sheet: Exp.2 Figures 
	R4.20	R4.19
	Rconti	Rdisco
	Areas for plots
	pH
	1
duration of experiment	start-up phase	training phase	disturbance phase
d
0	1
1	1
2	1
3	1
4	1
5	1
6	1
7	1
8	1
9	1
10	1
11	1	1
12		1
13		1
14		1
15		1
16		1
17		1
18		1
19		1
20		1
21		1
22		1
23		1
24		1
25		1
26		1
27		1
28		1
29		1
30		1
31		1
32		1
33		1
34		1
35		1
36		1
37		1
38		1
39		1
40		1
41		1
42		1
43		1
44		1
45		1
46		1
47		1
48		1
49		1
50		1
51		1
52		1
53		1
54		1
55		1
56
57
58
59
60
61
62
63
64
65
66
67
68
69
70
71
72
73
74

[truncated: 18 more sheets: Exp.3 Rconti, Exp.3 Rdisco,A, Exp.3 Rdisco,B, Exp.3 detailed VFA profiles, Exp.3 Figures, comparison all experiments, gas meter calibration, Exp.1 16S rRNA, Exp.2 16S rRNA, Exp.3 16S rRNA, microbial diversity, bacterial indicators, T-RFLP raw data, ADM1 Exp. 1, ADM1 Exp.2 , ADM1 Exp.3, ADM1 maize, Petersen Matrix]
